# Supplementary material for: 3-(2,4-Dibromo­anilino)-2,2-dimethyl-2,3-dihydro­naphtho[1,2-b]furan-4,5-dione: a new substituted aryl­amino nor-β-lapachone derivative
Source: Acta Crystallogr Sect E Struct Rep Online. 2008 Nov 13;64(Pt 12):o2348. doi: 10.1107/S1600536808034545 (PMC2959894; doi:10.1107/S1600536808034545)
Supplement: Supplementary file 1 [file e-64-o2348-sup1.cif]

##############################################################################
###                                                                        ###
###        Electronic paper (Acta Crystallographica Section E)             ###
###                                                                        ###
##############################################################################
#                                                                            #
# This CIF contains the data in a paper accepted for publication in Acta     #
# Crystallographica Section E. It conforms to the requirements of Notes      #
# for Authors for Section E, and has been peer reviewed under the auspices   #
# of the IUCr Commission on Journals.                                        #
#                                                                            #
# Full details of the Crystallographic Information File format               #
# are given in the paper "The Crystallographic Information File (CIF):       #
# a New Standard Archive File for Crystallography" by S. R. Hall, F. H.      #
# Allen and I. D. Brown [Acta Cryst. (1991), A47, 655-685].                  #
#                                                                            #
# The current version of the core CIF dictionary is obtainable from          #
# ftp://ftp.iucr.org/pub/cif_core.dic. The current version number is 2.4.    #
#                                                                            #
# Software is freely available for graphical display of the structure(s) in  #
# this CIF.  For information consult the CIF home page http://www.iucr.org/  #
# cif/home.html                                                              #
#                                                                            #
# This file may be used for bona fide research purposes within the           #
# scientific community so long as proper attribution is given to the journal # 
# article from which it was obtained.                                        #
#                                                                            #
##############################################################################
                                             
data_I
_audit_creation_method     SHELXL-97
_chemical_name_systematic
;
3-(2,4-Dibromoanilino)-2,2-dimethyl-2,3-dihydronaphtho[1,2-<i>b</i>]furan-
4,5-dione
;
_chemical_name_common     ?
_chemical_formula_moiety     'C20 H15 Br2 N O3'
_chemical_formula_sum     'C20 H15 Br2 N O3'
_chemical_formula_iupac     'C20 H15 Br2 N O3'
_chemical_formula_weight     477.15
_chemical_melting_point     ?
_symmetry_cell_setting     triclinic
_symmetry_space_group_name_H-M     'P -1'
_symmetry_space_group_name_Hall     '-P 1'
loop_
    _symmetry_equiv_pos_as_xyz
    'x, y, z'
    '-x, -y, -z'
_cell_length_a     8.1430(3)
_cell_length_b     11.2584(4)
_cell_length_c     11.4742(5)
_cell_angle_alpha     112.073(2)
_cell_angle_beta     95.546(2)
_cell_angle_gamma     108.696(2)
_cell_volume     894.70(6)
_cell_formula_units_Z     2
_cell_measurement_reflns_used     7882
_cell_measurement_theta_min     1.0
_cell_measurement_theta_max     27.5
_cell_measurement_temperature     293(2)
_exptl_crystal_description     plate
_exptl_crystal_colour     colorless
_exptl_crystal_size_max     0.31
_exptl_crystal_size_mid     0.28
_exptl_crystal_size_min     0.16
_exptl_crystal_density_diffrn     1.771
_exptl_crystal_density_meas     ?
_exptl_crystal_density_method     'not measured'
_exptl_crystal_F_000     472
_exptl_absorpt_coefficient_mu     4.550
_exptl_absorpt_correction_type     multi-scan
_exptl_absorpt_process_details     '(SADABS; Sheldrick, 1996)'
_exptl_absorpt_correction_T_min     0.272
_exptl_absorpt_correction_T_max     0.490
_exptl_special_details
;
;
_diffrn_radiation_type     MoK\a
_diffrn_radiation_wavelength     0.71073
_diffrn_radiation_source     'Enraf Nonius FR590'
_diffrn_radiation_monochromator     'horizonally mounted graphite crystal'
_diffrn_measurement_device_type     'Nonius KappaCCD'
_diffrn_measurement_method     'CCD rotation images, thick slices'
_diffrn_detector_area_resol_mean     9
_diffrn_reflns_number     9784
_diffrn_reflns_av_R_equivalents     0.032
_diffrn_reflns_av_sigmaI/netI     0.031
_diffrn_reflns_theta_min     2.7
_diffrn_reflns_theta_max     27.5
_diffrn_reflns_theta_full     27.5
_diffrn_measured_fraction_theta_max     0.992
_diffrn_measured_fraction_theta_full     0.992
_diffrn_reflns_limit_h_min     -10
_diffrn_reflns_limit_h_max     9
_diffrn_reflns_limit_k_min     -14
_diffrn_reflns_limit_k_max     14
_diffrn_reflns_limit_l_min     -14
_diffrn_reflns_limit_l_max     14
_refine_special_details
;
Refinement of <i>F</i>^2^ against ALL reflections. The weighted <i>R</i>-factor
<i>wR</i> and goodness of fit <i>S</i> are based on <i>F</i>^2^, conventional
<i>R</i>-factors <i>R</i> are based on <i>F</i>, with <i>F</i> set to zero for
negative <i>F</i>^2^. The threshold expression of <i>F</i>^2^ >
\s(<i>F</i>^2^) is used only for calculating <i>R</i>-factors(gt) <i>etc</i>.
and is not relevant to the choice of reflections for refinement.
<i>R</i>-factors based on <i>F</i>^2^ are statistically about twice as large
as those based on <i>F</i>, and <i>R</i>- factors based on ALL data will be
even larger.
;
_reflns_number_total     4099
_reflns_number_gt     3610
_reflns_threshold_expression     I>2\s(I)
_refine_ls_structure_factor_coef     Fsqd
_refine_ls_matrix_type     full
_refine_ls_R_factor_all     0.054
_refine_ls_R_factor_gt     0.048
_refine_ls_wR_factor_gt     0.134
_refine_ls_wR_factor_ref     0.139
_refine_ls_goodness_of_fit_ref     1.09
_refine_ls_restrained_S_all     1.09
_refine_ls_number_reflns     4070
_refine_ls_number_parameters     235
_refine_ls_number_restraints     0
_refine_ls_hydrogen_treatment     constr
_refine_ls_weighting_scheme     calc
_refine_ls_weighting_details
         'calc w=1/[\s^2^(Fo^2^)+(0.0642P)^2^+1.7472P] where P=(Fo^2^+2Fc^2^)/3'
_atom_sites_solution_hydrogens     geom
_atom_sites_solution_primary     direct
_atom_sites_solution_secondary     difmap
_refine_ls_shift/su_max     ?
_refine_ls_shift/su_max_lt     0.001
_refine_ls_shift/su_mean     0.000
_refine_diff_density_max     0.59
_refine_diff_density_min     -1.49
_refine_ls_extinction_method     none
_refine_ls_extinction_coef     ?
loop_
    _atom_type_symbol
    _atom_type_description
    _atom_type_scat_dispersion_real
    _atom_type_scat_dispersion_imag
    _atom_type_scat_source
    'C' 'C' 0.0030 0.0020
                         'International Tables Vol C Tables 4.2.6.8 and 6.1.1.4'
    'H' 'H' 0.0000 0.0000
                         'International Tables Vol C Tables 4.2.6.8 and 6.1.1.4'
    'Br' 'Br' -0.2900 2.4600
                         'International Tables Vol C Tables 4.2.6.8 and 6.1.1.4'
    'N' 'N' 0.0060 0.0030
                         'International Tables Vol C Tables 4.2.6.8 and 6.1.1.4'
    'O' 'O' 0.0110 0.0060
                         'International Tables Vol C Tables 4.2.6.8 and 6.1.1.4'
_computing_data_collection     'COLLECT (Nonius, 2000)'
_computing_cell_refinement     'SCALEPACK (Otwinowski & Minor, 1997)'
_computing_data_reduction     'DENZO (Otwinowski & Minor, 1997) and SCALEPACK'
_computing_structure_solution     'SHELXS97 (Sheldrick, 2008)'
_computing_structure_refinement     'SHELXL97 (Sheldrick, 2008)'
_computing_molecular_graphics     'ORTEP-3 for Windows (Farrugia, 1997)'
_computing_publication_material     'WinGX (Farrugia, 1999)'
loop_
    _atom_site_type_symbol
    _atom_site_label
    _atom_site_fract_x
    _atom_site_fract_y
    _atom_site_fract_z
    _atom_site_U_iso_or_equiv
    _atom_site_adp_type
    _atom_site_calc_flag
    _atom_site_refinement_flags
    _atom_site_occupancy
    _atom_site_disorder_assembly
    _atom_site_disorder_group
    Br Br1 0.13493(6) 0.15969(6) 0.15092(5) 0.06302(18) Uani d . 1 . .
    Br Br2 0.61904(6) 0.13670(4) -0.16856(4) 0.04728(15) Uani d . 1 . .
    O O1 0.5871(4) 0.4358(3) 0.6646(3) 0.0405(6) Uani d . 1 . .
    O O2 0.2827(4) -0.0404(3) 0.4343(3) 0.0475(7) Uani d . 1 . .
    O O3 0.0912(5) -0.0405(3) 0.6162(4) 0.0647(10) Uani d . 1 . .
    N N1 0.4572(4) 0.2348(4) 0.3578(3) 0.0388(7) Uani d . 1 . .
    H H1 0.3585 0.2460 0.3654 0.047 Uiso calc R 1 . .
    C C2 0.6940(5) 0.3902(4) 0.5704(4) 0.0376(8) Uani d . 1 . .
    C C3 0.5652(5) 0.2412(4) 0.4710(4) 0.0343(7) Uani d . 1 . .
    H H3 0.6291 0.1787 0.4452 0.041 Uiso calc R 1 . .
    C C3A 0.4399(5) 0.2026(4) 0.5504(3) 0.0335(7) Uani d . 1 . .
    C C4 0.3082(5) 0.0695(4) 0.5251(4) 0.0355(7) Uani d . 1 . .
    C C5 0.1911(5) 0.0697(4) 0.6241(4) 0.0396(8) Uani d . 1 . .
    C C5A 0.2076(5) 0.2057(4) 0.7271(4) 0.0356(7) Uani d . 1 . .
    C C6 0.0916(5) 0.2100(4) 0.8081(4) 0.0430(9) Uani d . 1 . .
    H H6 0.0005 0.1284 0.7967 0.052 Uiso calc R 1 . .
    C C7 0.1114(6) 0.3356(5) 0.9059(4) 0.0487(10) Uani d . 1 . .
    H H7 0.0348 0.3379 0.9610 0.058 Uiso calc R 1 . .
    C C8 0.2437(7) 0.4573(5) 0.9222(5) 0.0503(10) Uani d . 1 . .
    H H8 0.2560 0.5413 0.9882 0.060 Uiso calc R 1 . .
    C C9 0.3589(6) 0.4550(4) 0.8403(4) 0.0449(9) Uani d . 1 . .
    H H9 0.4480 0.5374 0.8514 0.054 Uiso calc R 1 . .
    C C9A 0.3410(5) 0.3304(4) 0.7427(4) 0.0347(7) Uani d . 1 . .
    C C9B 0.4547(5) 0.3204(4) 0.6524(4) 0.0339(7) Uani d . 1 . .
    C C1' 0.4990(5) 0.2127(4) 0.2403(4) 0.0336(7) Uani d . 1 . .
    C C2' 0.3688(5) 0.1795(4) 0.1324(4) 0.0349(7) Uani d . 1 . .
    C C3' 0.4010(5) 0.1562(4) 0.0115(4) 0.0384(8) Uani d . 1 . .
    H H3' 0.3101 0.1327 -0.0586 0.046 Uiso calc R 1 . .
    C C4' 0.5725(5) 0.1686(4) -0.0031(4) 0.0370(8) Uani d . 1 . .
    C C5' 0.7048(6) 0.2006(5) 0.1004(4) 0.0428(9) Uani d . 1 . .
    H H5' 0.8189 0.2081 0.0898 0.051 Uiso calc R 1 . .
    C C6' 0.6691(5) 0.2220(4) 0.2212(4) 0.0406(8) Uani d . 1 . .
    H H6' 0.7597 0.2429 0.2904 0.049 Uiso calc R 1 . .
    C C1'' 0.8530(6) 0.3854(5) 0.6478(5) 0.0509(10) Uani d . 1 . .
    H H1A 0.8108 0.3159 0.6791 0.076 Uiso calc R 1 . .
    H H1B 0.9175 0.4744 0.7201 0.076 Uiso calc R 1 . .
    H H1C 0.9308 0.3628 0.5930 0.076 Uiso calc R 1 . .
    C C2'' 0.7497(6) 0.4983(4) 0.5182(5) 0.0466(9) Uani d . 1 . .
    H H2A 0.6454 0.4971 0.4703 0.070 Uiso calc R 1 . .
    H H2B 0.8268 0.4777 0.4621 0.070 Uiso calc R 1 . .
    H H2C 0.8124 0.5886 0.5891 0.070 Uiso calc R 1 . .
loop_
    _atom_site_aniso_label
    _atom_site_aniso_U_11
    _atom_site_aniso_U_22
    _atom_site_aniso_U_33
    _atom_site_aniso_U_12
    _atom_site_aniso_U_13
    _atom_site_aniso_U_23
    Br1 0.0428(3) 0.0937(4) 0.0536(3) 0.0282(3) 0.0146(2) 0.0306(3)
    Br2 0.0576(3) 0.0534(3) 0.0380(2) 0.0228(2) 0.02256(19) 0.02340(19)
    O1 0.0463(15) 0.0328(12) 0.0396(14) 0.0101(11) 0.0189(12) 0.0153(11)
    O2 0.0541(17) 0.0357(14) 0.0432(16) 0.0129(12) 0.0138(13) 0.0105(12)
    O3 0.075(2) 0.0385(16) 0.074(2) 0.0084(15) 0.0367(19) 0.0246(16)
    N1 0.0419(17) 0.0533(19) 0.0326(16) 0.0262(15) 0.0153(13) 0.0222(14)
    C2 0.0393(19) 0.0401(19) 0.0381(19) 0.0139(15) 0.0151(16) 0.0217(16)
    C3 0.0386(18) 0.0405(18) 0.0338(18) 0.0199(15) 0.0151(15) 0.0209(15)
    C3A 0.0394(18) 0.0368(17) 0.0285(16) 0.0143(15) 0.0105(14) 0.0184(14)
    C4 0.0398(19) 0.0353(17) 0.0323(18) 0.0144(15) 0.0083(14) 0.0157(14)
    C5 0.0404(19) 0.0386(19) 0.041(2) 0.0121(15) 0.0120(16) 0.0207(16)
    C5A 0.0364(18) 0.0389(18) 0.0357(18) 0.0140(15) 0.0106(15) 0.0204(15)
    C6 0.0378(19) 0.050(2) 0.048(2) 0.0166(17) 0.0189(17) 0.0268(18)
    C7 0.051(2) 0.062(3) 0.045(2) 0.028(2) 0.0240(19) 0.027(2)
    C8 0.061(3) 0.049(2) 0.042(2) 0.025(2) 0.022(2) 0.0159(18)
    C9 0.054(2) 0.0382(19) 0.041(2) 0.0149(17) 0.0172(18) 0.0162(17)
    C9A 0.0393(18) 0.0355(17) 0.0302(17) 0.0124(14) 0.0101(14) 0.0165(14)
    C9B 0.0392(18) 0.0356(17) 0.0329(17) 0.0141(14) 0.0123(14) 0.0203(14)
    C1' 0.0389(18) 0.0373(17) 0.0314(17) 0.0177(15) 0.0121(14) 0.0185(14)
    C2' 0.0329(17) 0.0388(18) 0.0382(19) 0.0162(14) 0.0122(14) 0.0192(15)
    C3' 0.043(2) 0.043(2) 0.0331(18) 0.0185(16) 0.0097(15) 0.0195(16)
    C4' 0.046(2) 0.0383(18) 0.0341(18) 0.0186(16) 0.0189(16) 0.0199(15)
    C5' 0.041(2) 0.055(2) 0.044(2) 0.0241(18) 0.0193(17) 0.0271(19)
    C6' 0.0374(19) 0.055(2) 0.0371(19) 0.0220(17) 0.0111(15) 0.0235(17)
    C1'' 0.042(2) 0.054(2) 0.055(3) 0.0127(18) 0.0059(19) 0.029(2)
    C2'' 0.052(2) 0.044(2) 0.056(3) 0.0180(18) 0.027(2) 0.0305(19)
_geom_special_details
;
All e.s.d.'s (except the e.s.d. in the dihedral angle between two l.s. planes)
are estimated using the full covariance matrix. The cell e.s.d.'s are taken
into account individually in the estimation of e.s.d.'s in distances, angles
and torsion angles; correlations between e.s.d.'s in cell parameters are only
used when they are defined by crystal symmetry. An approximate (isotropic)
treatment of cell e.s.d.'s is used for estimating e.s.d.'s involving l.s.
planes.
;
loop_
    _geom_bond_atom_site_label_1
    _geom_bond_atom_site_label_2
    _geom_bond_site_symmetry_2
    _geom_bond_distance
    _geom_bond_publ_flag
    Br1 C2' . 1.887(4) ?
    Br2 C4' . 1.895(4) ?
    O1 C9B . 1.344(4) ?
    O1 C2 . 1.497(5) ?
    O2 C4 . 1.219(5) ?
    O3 C5 . 1.210(5) ?
    N1 C1' . 1.374(5) ?
    N1 C3 . 1.461(5) ?
    N1 H1 . 0.8600 ?
    C2 C2'' . 1.514(5) ?
    C2 C1'' . 1.525(6) ?
    C2 C3 . 1.556(5) ?
    C3 C3A . 1.501(5) ?
    C3 H3 . 0.9800 ?
    C3A C9B . 1.360(5) ?
    C3A C4 . 1.436(5) ?
    C4 C5 . 1.552(5) ?
    C5 C5A . 1.496(5) ?
    C5A C6 . 1.387(5) ?
    C5A C9A . 1.406(5) ?
    C6 C7 . 1.382(6) ?
    C6 H6 . 0.9300 ?
    C7 C8 . 1.377(7) ?
    C7 H7 . 0.9300 ?
    C8 C9 . 1.389(6) ?
    C8 H8 . 0.9300 ?
    C9 C9A . 1.379(6) ?
    C9 H9 . 0.9300 ?
    C9A C9B . 1.451(5) ?
    C1' C2' . 1.394(5) ?
    C1' C6' . 1.400(5) ?
    C2' C3' . 1.379(5) ?
    C3' C4' . 1.392(5) ?
    C3' H3' . 0.9300 ?
    C4' C5' . 1.372(6) ?
    C5' C6' . 1.391(6) ?
    C5' H5' . 0.9300 ?
    C6' H6' . 0.9300 ?
    C1'' H1A . 0.9600 ?
    C1'' H1B . 0.9600 ?
    C1'' H1C . 0.9600 ?
    C2'' H2A . 0.9600 ?
    C2'' H2B . 0.9600 ?
    C2'' H2C . 0.9600 ?
loop_
    _geom_angle_atom_site_label_1
    _geom_angle_atom_site_label_2
    _geom_angle_atom_site_label_3
    _geom_angle_site_symmetry_1
    _geom_angle_site_symmetry_3
    _geom_angle
    _geom_angle_publ_flag
    C9B O1 C2 . . 107.1(3) ?
    C1' N1 C3 . . 125.9(3) ?
    C1' N1 H1 . . 117.0 ?
    C3 N1 H1 . . 117.0 ?
    O1 C2 C2'' . . 106.1(3) ?
    O1 C2 C1'' . . 106.1(3) ?
    C2'' C2 C1'' . . 112.7(3) ?
    O1 C2 C3 . . 104.0(3) ?
    C2'' C2 C3 . . 116.4(3) ?
    C1'' C2 C3 . . 110.5(3) ?
    N1 C3 C3A . . 106.9(3) ?
    N1 C3 C2 . . 114.7(3) ?
    C3A C3 C2 . . 100.7(3) ?
    N1 C3 H3 . . 111.3 ?
    C3A C3 H3 . . 111.3 ?
    C2 C3 H3 . . 111.3 ?
    C9B C3A C4 . . 121.3(3) ?
    C9B C3A C3 . . 108.9(3) ?
    C4 C3A C3 . . 129.6(3) ?
    O2 C4 C3A . . 125.6(4) ?
    O2 C4 C5 . . 118.8(3) ?
    C3A C4 C5 . . 115.6(3) ?
    O3 C5 C5A . . 122.3(4) ?
    O3 C5 C4 . . 118.7(4) ?
    C5A C5 C4 . . 119.0(3) ?
    C6 C5A C9A . . 119.5(4) ?
    C6 C5A C5 . . 120.3(3) ?
    C9A C5A C5 . . 120.3(3) ?
    C7 C6 C5A . . 119.9(4) ?
    C7 C6 H6 . . 120.0 ?
    C5A C6 H6 . . 120.0 ?
    C8 C7 C6 . . 120.5(4) ?
    C8 C7 H7 . . 119.7 ?
    C6 C7 H7 . . 119.7 ?
    C7 C8 C9 . . 120.2(4) ?
    C7 C8 H8 . . 119.9 ?
    C9 C8 H8 . . 119.9 ?
    C9A C9 C8 . . 119.9(4) ?
    C9A C9 H9 . . 120.0 ?
    C8 C9 H9 . . 120.0 ?
    C9 C9A C5A . . 119.9(4) ?
    C9 C9A C9B . . 122.9(3) ?
    C5A C9A C9B . . 117.2(3) ?
    O1 C9B C3A . . 114.0(3) ?
    O1 C9B C9A . . 119.7(3) ?
    C3A C9B C9A . . 126.2(3) ?
    N1 C1' C2' . . 119.9(3) ?
    N1 C1' C6' . . 123.5(3) ?
    C2' C1' C6' . . 116.6(3) ?
    C3' C2' C1' . . 123.2(3) ?
    C3' C2' Br1 . . 118.3(3) ?
    C1' C2' Br1 . . 118.5(3) ?
    C2' C3' C4' . . 118.5(3) ?
    C2' C3' H3' . . 120.8 ?
    C4' C3' H3' . . 120.8 ?
    C5' C4' C3' . . 120.3(3) ?
    C5' C4' Br2 . . 120.6(3) ?
    C3' C4' Br2 . . 119.0(3) ?
    C4' C5' C6' . . 120.3(4) ?
    C4' C5' H5' . . 119.8 ?
    C6' C5' H5' . . 119.8 ?
    C5' C6' C1' . . 121.0(4) ?
    C5' C6' H6' . . 119.5 ?
    C1' C6' H6' . . 119.5 ?
    C2 C1'' H1A . . 109.5 ?
    C2 C1'' H1B . . 109.5 ?
    H1A C1'' H1B . . 109.5 ?
    C2 C1'' H1C . . 109.5 ?
    H1A C1'' H1C . . 109.5 ?
    H1B C1'' H1C . . 109.5 ?
    C2 C2'' H2A . . 109.5 ?
    C2 C2'' H2B . . 109.5 ?
    H2A C2'' H2B . . 109.5 ?
    C2 C2'' H2C . . 109.5 ?
    H2A C2'' H2C . . 109.5 ?
    H2B C2'' H2C . . 109.5 ?
loop_
    _geom_torsion_atom_site_label_1
    _geom_torsion_atom_site_label_2
    _geom_torsion_atom_site_label_3
    _geom_torsion_atom_site_label_4
    _geom_torsion_site_symmetry_1
    _geom_torsion_site_symmetry_2
    _geom_torsion_site_symmetry_3
    _geom_torsion_site_symmetry_4
    _geom_torsion
    _geom_torsion_publ_flag
    C9B O1 C2 C2'' . . . . 143.2(3) ?
    C9B O1 C2 C1'' . . . . -96.7(3) ?
    C9B O1 C2 C3 . . . . 19.9(4) ?
    C1' N1 C3 C3A . . . . -154.9(4) ?
    C1' N1 C3 C2 . . . . 94.4(4) ?
    O1 C2 C3 N1 . . . . 92.0(3) ?
    C2'' C2 C3 N1 . . . . -24.3(5) ?
    C1'' C2 C3 N1 . . . . -154.5(3) ?
    O1 C2 C3 C3A . . . . -22.4(3) ?
    C2'' C2 C3 C3A . . . . -138.7(3) ?
    C1'' C2 C3 C3A . . . . 91.1(4) ?
    N1 C3 C3A C9B . . . . -101.7(4) ?
    C2 C3 C3A C9B . . . . 18.4(4) ?
    N1 C3 C3A C4 . . . . 72.3(5) ?
    C2 C3 C3A C4 . . . . -167.6(4) ?
    C9B C3A C4 O2 . . . . 178.0(4) ?
    C3 C3A C4 O2 . . . . 4.7(7) ?
    C9B C3A C4 C5 . . . . -2.1(5) ?
    C3 C3A C4 C5 . . . . -175.4(3) ?
    O2 C4 C5 O3 . . . . 7.7(6) ?
    C3A C4 C5 O3 . . . . -172.1(4) ?
    O2 C4 C5 C5A . . . . -173.3(4) ?
    C3A C4 C5 C5A . . . . 6.8(5) ?
    O3 C5 C5A C6 . . . . -8.0(6) ?
    C4 C5 C5A C6 . . . . 173.1(4) ?
    O3 C5 C5A C9A . . . . 172.0(4) ?
    C4 C5 C5A C9A . . . . -6.9(5) ?
    C9A C5A C6 C7 . . . . -2.1(6) ?
    C5 C5A C6 C7 . . . . 177.9(4) ?
    C5A C6 C7 C8 . . . . 1.2(7) ?
    C6 C7 C8 C9 . . . . 0.0(7) ?
    C7 C8 C9 C9A . . . . -0.1(7) ?
    C8 C9 C9A C5A . . . . -0.8(6) ?
    C8 C9 C9A C9B . . . . 179.1(4) ?
    C6 C5A C9A C9 . . . . 2.0(6) ?
    C5 C5A C9A C9 . . . . -178.1(4) ?
    C6 C5A C9A C9B . . . . -177.9(4) ?
    C5 C5A C9A C9B . . . . 2.1(5) ?
    C2 O1 C9B C3A . . . . -8.8(4) ?
    C2 O1 C9B C9A . . . . 172.6(3) ?
    C4 C3A C9B O1 . . . . 178.5(3) ?
    C3 C3A C9B O1 . . . . -6.9(4) ?
    C4 C3A C9B C9A . . . . -3.0(6) ?
    C3 C3A C9B C9A . . . . 171.6(3) ?
    C9 C9A C9B O1 . . . . 1.7(6) ?
    C5A C9A C9B O1 . . . . -178.5(3) ?
    C9 C9A C9B C3A . . . . -176.7(4) ?
    C5A C9A C9B C3A . . . . 3.1(6) ?
    C3 N1 C1' C2' . . . . 166.3(3) ?
    C3 N1 C1' C6' . . . . -14.0(6) ?
    N1 C1' C2' C3' . . . . 179.8(3) ?
    C6' C1' C2' C3' . . . . 0.1(5) ?
    N1 C1' C2' Br1 . . . . -2.3(5) ?
    C6' C1' C2' Br1 . . . . 178.0(3) ?
    C1' C2' C3' C4' . . . . -1.1(6) ?
    Br1 C2' C3' C4' . . . . -179.0(3) ?
    C2' C3' C4' C5' . . . . 1.3(6) ?
    C2' C3' C4' Br2 . . . . 179.9(3) ?
    C3' C4' C5' C6' . . . . -0.4(6) ?
    Br2 C4' C5' C6' . . . . -179.1(3) ?
    C4' C5' C6' C1' . . . . -0.6(6) ?
    N1 C1' C6' C5' . . . . -179.0(4) ?
    C2' C1' C6' C5' . . . . 0.7(6) ?
loop_
    _geom_hbond_atom_site_label_D
    _geom_hbond_atom_site_label_H
    _geom_hbond_atom_site_label_A
    _geom_hbond_site_symmetry_A
    _geom_hbond_distance_DH
    _geom_hbond_distance_HA
    _geom_hbond_distance_DA
    _geom_hbond_angle_DHA
    _geom_hbond_publ_flag
    C3 H3 O2 2_656 0.98 2.64 3.347(6) 129 yes
    C1'' H1A O2 2_656 0.96 2.67 3.389(6) 132 yes
data_global
_journal_date_recd_electronic     2008-09-22
_journal_date_accepted     2008-10-22
_journal_name_full     'Acta Crystallographica, Section E'
_journal_year     2008
_journal_volume     64
_journal_issue     12
_journal_page_first     o2348
_journal_page_last     o2348
_journal_paper_category     QO
_journal_coeditor_code     TK2311
_publ_contact_author_name     ' Professor Carlos Alberto De Simone'
_publ_contact_author_address
;
    Instituto de Qu\'imica e Biotecnologia - UFAL
    57072-970 Macei\'o , Alagoas - Brazil
;
_publ_contact_author_email     cas@qui.ufal.br
_publ_contact_author_fax     '0055-82-3214-1384'
_publ_contact_author_phone     '0055-82-3214-1385'
_publ_section_title
;\
3-(2,4-Dibromoanilino)-2,2-dimethyl-2,3-dihydronaphtho[1,2-<i>b</i>]furan-4,5-\
dione: a new substituted arylamino nor-\b-lapachone derivative
;
loop_
    _publ_author_name
    _publ_author_address
    'Silva Jr, Eufr\^anio N. da'
;    Instituto de Qu\'imica
     Universidade de Bras\'ilia
     70910-970 Bras\'ilia, DF
     Brazil
;
    'De Simone, Carlos A.'
;    Instituto de Qu\'imica e Biotecnologia
     Universidade Federal de Alagoas
     57072-970 Macei\'o, AL
     Brazil
;
    'Goulart, Mar\'ilia O. F.'
;    Instituto de Qu\'imica e Biotecnologia
     Universidade Federal de Alagoas
     57072-970 Macei\'o, AL
     Brazil
;
    'Andrade, Carlos K. Z.'
;    Instituto de Qu\'imica
     Universidade de Bras\'ilia
     70910-970 Bras\'ilia, DF
     Brazil
;
    'Silva, Raphael S. F.'
;    Nu\'cleo de Pesquisas em Produtos Naturais
     Universidade Federal do Rio de Janeiro
     21944-971 Rio de Janeiro, RJ
     Brazil
;
    'Pinto, Antonio V.'
;    Nu\'cleo de Pesquisas em Produtos Naturais
     Universidade Federal do Rio de Janeiro
     21944-971 Rio de Janeiro, RJ
     Brazil
;
