# Supplementary material for: 3-(2,4-Dibromo­anilino)-2,2-dimethyl-2,3-dihydro­naphtho[1,2-b]furan-4,5-dione: a new substituted aryl­amino nor-β-lapachone derivative
Source: Acta Crystallogr Sect E Struct Rep Online. 2008 Nov 13;64(Pt 12):o2348. doi: 10.1107/S1600536808034545 (PMC2959894; doi:10.1107/S1600536808034545)
Supplement: Supplementary file 2 [file e-64-o2348-Isup2.hkl]

#
# h,k,l, Fc-squared, Fo-squared, sigma(Fo-squared) and status flag
#
data_I
_shelx_title ' 3219iii in P -1'
_shelx_refln_list_code          4
_shelx_F_calc_maximum      101.38
_exptl_crystal_F_000       471.93
_reflns_d_resolution_high  0.7705
 
loop_
 _symmetry_equiv_pos_as_xyz
 'x, y, z'
 '-x, -y, -z'
 
_cell_length_a     8.1430
_cell_length_b    11.2584
_cell_length_c    11.4742
_cell_angle_alpha 112.073
_cell_angle_beta   95.546
_cell_angle_gamma 108.696
 
_shelx_F_squared_multiplier     1.000
 
loop_
 _refln_index_h
 _refln_index_k
 _refln_index_l
 _refln_F_squared_calc
 _refln_F_squared_meas
 _refln_F_squared_sigma
 _refln_observed_status
   2   0   0      403.14      486.15      8.89 o
   3   0   0       52.98       44.31      1.09 o
   4   0   0     6773.20     6475.77    140.04 o
   5   0   0        1.10        1.67      0.86 o
   6   0   0        2.81       13.60      1.52 o
   7   0   0      190.03      182.63      8.28 o
   8   0   0      223.18      219.02      9.66 o
   9   0   0        0.75       11.98      4.99 o
  -9   1   0       24.16       33.85      3.98 o
  -8   1   0       16.86       22.74      3.51 o
  -7   1   0       65.29       59.09      3.44 o
  -6   1   0      786.82      806.26     15.68 o
  -5   1   0       86.98       60.33      1.94 o
  -4   1   0     3425.64     3331.60     72.86 o
  -3   1   0      227.86      246.16      4.08 o
  -1   1   0      420.95      320.07      8.00 o
   1   1   0      383.80      354.06      5.70 o
   2   1   0     6744.46     6189.40    134.48 o
   3   1   0      130.84      124.00      2.79 o
   4   1   0      578.27      493.87      9.37 o
   5   1   0       82.40       68.53      2.01 o
   6   1   0      719.72      723.95     13.94 o
   7   1   0        0.07       -0.58      1.10 o
   8   1   0      129.41      132.92      7.64 o
   9   1   0       99.45      122.23      7.72 o
 -10   2   0      152.15      178.75     10.81 o
  -9   2   0        3.98       -3.63      3.63 o
  -8   2   0       23.90       22.81      3.57 o
  -7   2   0        5.53        5.67      1.57 o
  -6   2   0     2380.55     2409.78     43.65 o
  -5   2   0      128.90       99.72      2.57 o
  -4   2   0       97.01      100.33      2.74 o
  -3   2   0      451.52      433.10      9.27 o
  -2   2   0     3482.71     2782.30     52.00 o
  -1   2   0     2258.62     2470.70     44.48 o
   0   2   0     3640.73     3728.81    114.21 o
   1   2   0      379.39      590.53     12.15 o
   3   2   0      769.13      948.91     17.35 o
   4   2   0      961.20     1020.02     18.69 o
   5   2   0      140.10      127.45      3.04 o
   6   2   0      422.72      382.01      8.19 o
   7   2   0       70.04       65.58      3.06 o
   8   2   0       40.08       51.93      4.50 o
 -10   3   0       58.81       65.09      6.71 o
  -9   3   0       12.47       10.97      3.39 o
  -8   3   0      718.68      768.66     26.67 o
  -7   3   0        0.58        1.18      1.31 o
  -6   3   0       30.53       37.99      4.05 o
  -5   3   0      853.38      985.42     15.59 o
  -4   3   0     5713.78     5493.98     96.97 o
  -3   3   0     1061.97     1235.78     22.21 o
  -2   3   0      639.64      593.64     10.16 o
  -1   3   0      578.04      853.36     13.16 o
   1   3   0     2781.92     3339.31     51.28 o
   2   3   0      394.77      386.96     12.25 o
   3   3   0     1157.31     1129.96     20.96 o
   4   3   0     1365.97     1292.54     23.63 o
   5   3   0      160.78      154.01      3.77 o
   6   3   0       48.24       46.42      4.46 o
   7   3   0       87.39       82.68      5.97 o
   8   3   0      124.08      131.10      8.24 o
 -10   4   0       12.53       14.23      5.11 o
  -9   4   0       18.90       25.02      3.63 o
  -8   4   0      536.57      571.43     20.58 o
  -7   4   0        8.97        9.93      1.44 o
  -6   4   0       66.54       60.80      1.89 o
  -5   4   0       82.20      120.99      3.17 o
  -4   4   0     5876.55     5894.41     83.04 o
  -3   4   0      264.82      295.74      7.74 o
  -2   4   0     3806.14     3581.62     44.74 o
  -1   4   0       89.50       74.94      2.31 o
   0   4   0     1949.95     1776.17     31.82 o
   1   4   0      193.71      178.87      4.23 o
   2   4   0     1822.53     1954.89     34.71 o
   3   4   0       13.46       18.59      1.29 o
   4   4   0     1555.45     1615.59     29.51 o
   5   4   0      225.72      249.12      9.14 o
   6   4   0       88.81       82.19      8.93 o
   7   4   0       74.40       66.21      5.17 o
   8   4   0       53.70       41.32      4.63 o
 -10   5   0      155.52      158.28      9.10 o
  -9   5   0       11.92       29.32      4.53 o
  -8   5   0      104.61      109.73      5.56 o
  -7   5   0      113.67      107.33      2.41 o
  -6   5   0     2247.22     2219.61     28.40 o
  -5   5   0       81.85       90.32      1.50 o
  -4   5   0       35.52       54.50      1.20 o
  -3   5   0      892.81      923.96     13.00 o
  -2   5   0     2995.34     2784.43     38.29 o
  -1   5   0       21.38       61.35     12.48 o
   0   5   0      626.56      791.67     16.32 o
   1   5   0      113.37       75.90      1.67 o
   2   5   0     1858.97     1842.15     29.07 o
   3   5   0       50.18       42.23      3.73 o
   4   5   0        1.76        6.18      1.13 o
   5   5   0       76.76       71.52      8.03 o
   6   5   0      200.07      190.54      9.29 o
   7   5   0       13.72       10.90      4.91 o
 -10   6   0      147.40      148.24      8.56 o
  -9   6   0        5.74        7.58      4.15 o
  -8   6   0      443.00      445.24     33.91 o
  -7   6   0        5.15        5.33      0.94 o
  -6   6   0      896.98      884.68     13.96 o
  -5   6   0        6.77        4.02      0.93 o
  -4   6   0     4163.11     4412.77     56.31 o
  -3   6   0      492.51      619.30     13.40 o
  -2   6   0     1193.18     1143.24     15.90 o
  -1   6   0       60.62       41.46      1.20 o
   0   6   0     1462.45     1550.27     43.50 o
   1   6   0        9.41       10.09      1.74 o
   2   6   0      466.74      456.65      9.80 o
   3   6   0      318.82      307.46      7.47 o
   4   6   0       43.75       49.07      2.02 o
   5   6   0        2.76        2.21      2.58 o
   6   6   0      120.39      107.50      6.74 o
 -10   7   0        3.10       -0.32      3.01 o
  -9   7   0        1.32        4.23      3.04 o
  -8   7   0      516.12      476.04     24.31 o
  -7   7   0        0.28       -1.05      3.10 o
  -6   7   0       56.75       68.10      2.02 o
  -5   7   0        9.10       11.78      0.99 o
  -4   7   0     2877.27     3026.02     41.94 o
  -3   7   0      760.19      839.02     11.97 o
  -2   7   0       42.64       30.97      0.99 o
  -1   7   0      104.58      105.82      3.87 o
   0   7   0      212.16      203.77      6.18 o
   1   7   0      795.84      799.03     13.15 o
   2   7   0       79.16       85.73      2.42 o
   3   7   0        6.73        9.65      1.74 o
   4   7   0      233.80      214.42      9.76 o
   5   7   0      288.58      250.64     12.80 o
   6   7   0        8.78        7.56      4.52 o
 -10   8   0       44.60       44.78      4.29 o
  -9   8   0        0.21       -2.91      3.71 o
  -8   8   0      261.19      240.28      9.06 o
  -7   8   0        8.23       15.81      0.75 o
  -6   8   0      300.17      290.04      4.34 o
  -5   8   0        0.91        0.60      0.84 o
  -4   8   0      159.34      166.63      2.63 o
  -3   8   0       27.35       21.11      1.07 o
  -2   8   0      660.55      687.89     15.50 o
  -1   8   0      422.96      430.19     13.31 o
   0   8   0       14.16       16.97      1.46 o
   1   8   0       32.70       35.35      2.23 o
   2   8   0      128.26      130.93     10.50 o
   3   8   0       61.24       48.77      7.44 o
   4   8   0        5.63        2.11      2.21 o
   5   8   0       30.57       34.96      4.43 o
  -9   9   0       27.39       15.43      3.56 o
  -8   9   0       15.23       14.48      1.12 o
  -7   9   0       50.39       50.84      1.66 o
  -6   9   0      319.48      313.98      7.58 o
  -5   9   0       56.69       56.41      2.23 o
  -4   9   0      114.49      110.97      2.06 o
  -3   9   0       71.92       74.02      2.63 o
  -2   9   0      794.84      868.85     14.12 o
  -1   9   0      796.04      861.09     15.28 o
   0   9   0        4.41        7.35      2.08 o
   1   9   0        3.50        1.40      2.39 o
   2   9   0       15.50       16.62      2.24 o
   3   9   0       65.36       60.37      3.79 o
   4   9   0        0.34       -0.10      3.37 o
  -9  10   0        0.97       -0.34      2.10 o
  -8  10   0      244.98      231.86     10.67 o
  -7  10   0       30.70       28.72      1.87 o
  -6  10   0       33.18       28.61      2.60 o
  -5  10   0       17.67       17.78      2.25 o
  -4  10   0      389.74      389.95      6.43 o
  -3  10   0      146.15      137.27      3.05 o
  -2  10   0       67.26       63.73      3.10 o
  -1  10   0       48.70       59.92      3.68 o
   0  10   0      215.82      217.48      5.59 o
   1  10   0      172.39      177.02     10.01 o
   2  10   0       43.79       44.82      7.82 o
   3  10   0        0.26        1.88      3.61 o
  -8  11   0       40.19       34.19      6.04 o
  -7  11   0        1.67        3.27      2.00 o
  -6  11   0       87.59       73.76      2.54 o
  -5  11   0       78.62       66.31      4.19 o
  -4  11   0        2.77        3.05      1.29 o
  -3  11   0        8.08       12.49      2.21 o
  -2  11   0       43.30       45.97      1.99 o
  -1  11   0        0.54        5.44      1.56 o
   0  11   0      172.40      176.88     12.79 o
   1  11   0      105.06      120.06      7.64 o
   2  11   0        1.42        5.31      4.44 o
  -8  12   0        4.97        7.10      5.84 o
  -7  12   0        4.54        5.53      3.83 o
  -6  12   0       80.15       70.82      7.17 o
  -5  12   0       33.73       42.11      5.21 o
  -4  12   0        3.47        3.61      3.45 o
  -3  12   0        4.19        2.93      3.54 o
  -2  12   0       23.28       21.45      3.87 o
  -1  12   0       14.80       21.62      5.43 o
   0  12   0       17.71        9.68      4.18 o
  -6  13   0       54.05       55.75      5.43 o
  -5  13   0       27.69       33.67      5.33 o
  -4  13   0        5.22        8.31      3.79 o
  -3  13   0       27.93       25.45      4.72 o
  -2  13   0       40.33       39.75      5.01 o
   1 -13   1        0.41        0.55      5.66 o
   2 -13   1       45.75       53.93      4.86 o
   3 -13   1        5.87        2.21      3.65 o
   4 -13   1       74.11       77.89      6.01 o
   5 -13   1       71.17       61.33      5.48 o
   6 -13   1       12.76        3.24      2.65 o
   7 -13   1        4.00       -0.42      3.90 o
  -1 -12   1        3.13        3.29      3.78 o
   0 -12   1       13.27       12.25      5.54 o
   1 -12   1        5.98        6.82      2.33 o
   2 -12   1      121.01      138.81      5.32 o
   3 -12   1       33.33       39.35      7.22 o
   4 -12   1       61.05       44.02      5.32 o
   5 -12   1        1.52        5.90      7.68 o
   6 -12   1       73.14       82.14      4.89 o
   7 -12   1        1.41        1.17      2.47 o
   8 -12   1        3.13        3.85      5.59 o
  -2 -11   1       22.26       22.47      4.09 o
  -1 -11   1       61.30       71.74      5.71 o
   0 -11   1        8.22        4.24      2.02 o
   1 -11   1        1.77        5.81      1.27 o
   2 -11   1      118.50      115.69      5.89 o
   3 -11   1        1.03        4.47      3.24 o
   4 -11   1      195.30      218.77      5.98 o
   5 -11   1       43.00       44.86      1.71 o
   6 -11   1       69.96       69.70      2.84 o
   7 -11   1       13.46       12.43      1.79 o
   8 -11   1       14.00       19.47      3.92 o
   9 -11   1        0.50        2.88      3.78 o
  -3 -10   1       27.60       22.57      4.07 o
  -2 -10   1        0.04        0.17      2.07 o
  -1 -10   1       13.61       11.02      1.24 o
   0 -10   1      380.37      429.39      8.01 o
   1 -10   1      246.23      261.11      4.91 o
   2 -10   1        0.41        0.34      1.03 o
   3 -10   1        0.12        2.36      0.91 o
   4 -10   1      476.53      497.30      8.94 o
   5 -10   1      148.06      148.99      2.81 o
   6 -10   1        4.49        2.59      0.75 o
   7 -10   1        9.03        6.68      1.42 o
   8 -10   1      158.38      143.51      5.69 o
   9 -10   1        6.49        3.51      2.40 o
  -4  -9   1       26.79       30.14      2.80 o
  -3  -9   1        5.27        5.90      1.43 o
  -2  -9   1      254.61      276.70      8.52 o
  -1  -9   1        3.96        4.22      1.12 o
   0  -9   1       34.41       38.95      1.95 o
   1  -9   1     1502.92     1676.33     24.03 o
   2  -9   1       23.24       23.73      2.09 o
   3  -9   1      192.13      204.97      4.15 o
   4  -9   1      627.06      636.32     10.76 o
   5  -9   1      515.44      508.04     10.43 o
   6  -9   1      435.76      459.36      7.10 o
   7  -9   1       42.87       40.34      2.44 o
   8  -9   1      107.50       96.57      5.29 o
   9  -9   1       99.76       99.54      6.38 o
  -5  -8   1        1.28        5.88      3.52 o
  -4  -8   1       66.00       68.85      3.16 o
  -3  -8   1        1.09        1.21      1.32 o
  -2  -8   1      228.32      240.91      6.91 o
  -1  -8   1      369.85      404.75      6.99 o
   0  -8   1       72.31       90.30      2.18 o
   1  -8   1       66.90       75.65      2.09 o
   2  -8   1      545.61      509.01      7.42 o
   3  -8   1      537.43      561.09     10.04 o
   4  -8   1      164.43      178.46      2.76 o
   5  -8   1        0.33        7.14      1.49 o
   6  -8   1      572.12      583.40     14.00 o
   7  -8   1      112.50      106.60      2.95 o
   8  -8   1       98.54       92.73      2.85 o
   9  -8   1       25.88       34.42      3.28 o
  10  -8   1       35.81       38.81      4.83 o
  -6  -7   1        2.36        6.53      3.82 o
  -5  -7   1        0.10        3.66      2.42 o
  -4  -7   1      473.99      478.24     12.09 o
  -3  -7   1      104.27      102.17      3.89 o
  -2  -7   1      318.14      315.85      5.67 o
  -1  -7   1      387.87      395.85      6.08 o
   0  -7   1     1735.21     1876.16     26.07 o
   1  -7   1      494.78      598.89      9.35 o
   2  -7   1      272.40      274.53      4.20 o
   3  -7   1      872.73      898.43     12.54 o
   4  -7   1      640.01      572.95     12.88 o
   5  -7   1      345.64      356.90      7.85 o
   6  -7   1       11.69       11.91      1.31 o
   7  -7   1      199.18      180.11      4.60 o
   8  -7   1      185.72      175.75      5.51 o
   9  -7   1        3.75        3.75      2.96 o
  10  -7   1       24.93       27.71      4.89 o
  -7  -6   1        1.48        2.67      2.96 o
  -6  -6   1        2.72        4.71      2.77 o
  -5  -6   1        0.87        1.60      3.57 o
  -4  -6   1      978.07      939.11     25.95 o
  -3  -6   1      178.61      177.06      8.86 o
  -2  -6   1      698.80      709.73     11.71 o
  -1  -6   1      764.44      918.88     13.11 o
   0  -6   1     5717.11     6145.31     83.53 o
   1  -6   1     3986.59     4417.23     64.90 o
   2  -6   1       28.11       11.87      1.44 o
   3  -6   1      400.28      509.70      7.37 o
   4  -6   1     1384.80     1344.79     19.86 o
   5  -6   1     1414.97     1312.90     22.37 o
   6  -6   1       72.13       67.85      1.95 o
   7  -6   1       37.64       46.82      1.44 o
   8  -6   1       40.93       39.55      2.05 o
   9  -6   1      204.23      222.37      9.55 o
  10  -6   1       30.57       41.92      5.19 o
  -7  -5   1        2.60        2.47      4.23 o
  -6  -5   1      186.48      186.17     25.97 o
  -5  -5   1       43.20       32.76      3.91 o
  -4  -5   1       10.03       11.13      1.37 o
  -3  -5   1      179.31      172.01      4.52 o
  -2  -5   1     1899.85     1905.34     29.82 o
  -1  -5   1      888.26      946.93     14.98 o
   0  -5   1       98.84      106.26      1.83 o
   1  -5   1      803.27      700.46      9.84 o
   2  -5   1     2151.62     1904.94     22.23 o
   3  -5   1     1068.61     1035.08     13.49 o
   4  -5   1       94.74       93.04      1.58 o
   5  -5   1     1064.77     1042.02     15.16 o
   6  -5   1     1040.77     1054.93     16.07 o
   7  -5   1      857.25      852.48     16.98 o
   8  -5   1       34.92       34.77      3.28 o
   9  -5   1      205.87      212.83      9.74 o
  10  -5   1       18.65       17.22      3.73 o
  -8  -4   1       70.52       73.78      5.87 o
  -7  -4   1        0.01       -1.06      3.77 o
  -6  -4   1      115.91      110.46      3.70 o
  -5  -4   1      207.57      223.49      4.93 o
  -4  -4   1      291.79      255.61      8.01 o
  -3  -4   1       57.03       97.19      4.73 o
  -2  -4   1      230.41      176.61      3.10 o
  -1  -4   1      862.89      758.80     12.07 o
   0  -4   1     6915.76     7065.64    125.13 o
   1  -4   1     3456.71     4123.10     63.48 o
   2  -4   1      748.30      760.41     11.79 o
   3  -4   1     4322.84     4111.86     59.55 o
   4  -4   1     1441.69     1309.69     18.35 o
   5  -4   1        4.97       21.00      1.09 o
   6  -4   1        2.18       10.80      1.53 o
   7  -4   1     1217.95     1230.73     23.95 o
   8  -4   1      134.70      134.22      6.91 o
   9  -4   1        0.61       11.22      4.47 o
  10  -4   1       27.79       14.98      5.66 o
  -8  -3   1      126.04      146.00      8.49 o
  -7  -3   1       22.79       22.01      2.21 o
  -6  -3   1       20.01       22.28      1.73 o
  -5  -3   1       98.49       95.00      2.63 o
  -4  -3   1     2040.92     1987.12     35.86 o
  -3  -3   1     4374.31     4654.87     83.23 o
  -2  -3   1       94.07      187.91      4.70 o
  -1  -3   1        6.35       49.08      1.06 o
   2  -3   1      277.20      192.37      2.93 o
   3  -3   1     1325.99     1208.38     16.93 o
   4  -3   1     1853.16     1779.88     25.75 o
   5  -3   1     1577.00     1502.02     25.26 o
   6  -3   1      626.38      624.91     12.13 o
   7  -3   1      465.89      448.31      9.34 o
   8  -3   1       40.67       37.54      3.69 o
   9  -3   1      598.46      636.54     24.47 o
  10  -3   1        7.53       11.65      5.64 o
  -9  -2   1        3.35        2.95      3.88 o
  -8  -2   1       20.46       30.86      4.36 o
  -7  -2   1      289.74      281.47     11.62 o
  -6  -2   1      551.70      524.77     10.47 o
  -5  -2   1       20.76       32.90      1.46 o
  -4  -2   1      168.55      181.95      6.04 o
  -3  -2   1     3326.78     3121.36     55.66 o
  -2  -2   1     1387.71     1138.70     17.75 o
  -1  -2   1     1104.38     1172.84     18.27 o
   0  -2   1      199.96      237.95      3.44 o
   1  -2   1      273.30      632.26     11.36 o
   3  -2   1     1573.88     1572.58     24.58 o
   4  -2   1        5.41       22.42      0.93 o
   5  -2   1     2192.23     2086.58     32.26 o
   6  -2   1       38.32       31.38      1.69 o
   7  -2   1      104.11       96.45      2.88 o
   8  -2   1        8.22       20.46      4.53 o
   9  -2   1      650.11      671.08     31.70 o
  10  -2   1       55.14       49.74      6.24 o
  -9  -1   1       29.02       31.48      4.11 o
  -8  -1   1       91.82       88.96      5.08 o
  -7  -1   1      244.37      261.03     10.66 o
  -6  -1   1      799.83      757.41     24.03 o
  -5  -1   1      593.49      560.62     10.82 o
  -4  -1   1      818.80      668.06     12.39 o
  -3  -1   1      796.75      766.86     14.01 o
  -2  -1   1     4963.48     4766.51     72.90 o
  -1  -1   1      623.56      367.51      5.79 o
   1  -1   1       69.88      171.93      4.85 o
   3  -1   1     3501.62     3081.96     91.65 o
   4  -1   1      270.39      235.93      7.27 o
   5  -1   1      152.33      137.32      3.09 o
   6  -1   1        2.00        4.32      0.80 o
   7  -1   1      636.07      645.87     22.74 o
   8  -1   1      196.94      199.52      9.61 o
   9  -1   1       19.64       12.38      4.03 o
  -9   0   1       91.21       89.79      7.03 o
  -8   0   1     1350.56     1442.32     48.65 o
  -7   0   1      412.03      392.20     29.49 o
  -6   0   1        0.07        5.90      1.62 o
  -5   0   1      651.59      534.62     12.41 o
  -4   0   1     6179.70     6206.07    134.28 o
  -3   0   1     3602.16     3585.74     63.69 o
  -2   0   1      117.30      205.39      3.83 o
  -1   0   1     2844.55     2157.21     38.11 o
   1   0   1      524.65      415.39      9.55 o
   2   0   1      304.60      437.19     11.18 o
   3   0   1     2525.22     2170.52     48.10 o
   4   0   1      651.14      673.06     12.50 o
   5   0   1     1529.74     1518.39     27.44 o
   6   0   1       36.09       34.62      1.42 o
   7   0   1      287.04      280.24      7.33 o
   8   0   1        5.01        3.97      3.36 o
   9   0   1      196.18      186.08     10.83 o
 -10   1   1       51.71       59.57      6.88 o
  -9   1   1      105.25      105.48      7.02 o
  -8   1   1      117.97      126.21      6.88 o
  -7   1   1      930.17      937.10     18.79 o
  -6   1   1      812.50      758.58     14.36 o
  -5   1   1       25.52       48.77      1.69 o
  -4   1   1     1022.18     1079.59     19.22 o
  -3   1   1     5145.16     4571.06     95.47 o
  -2   1   1     1492.20     1197.65     22.72 o
  -1   1   1        9.37       33.06      1.03 o
   0   1   1     2302.44     2527.01     58.54 o
   2   1   1      333.18      289.61     30.40 o
   3   1   1        5.83       18.28      0.71 o
   4   1   1      968.04     1105.72     20.13 o
   5   1   1     4004.97     4119.56     90.35 o
   6   1   1        4.85        9.78      1.33 o
   7   1   1       27.15       28.93      6.55 o
   8   1   1        4.04       13.46      5.04 o
   9   1   1      167.86      159.45     10.24 o
 -10   2   1       71.56       80.29      7.29 o
  -9   2   1       34.92       37.55      5.27 o
  -8   2   1      124.27      117.93      6.48 o
  -7   2   1      633.27      635.78     13.83 o
  -6   2   1     1046.51     1061.94     17.06 o
  -5   2   1     3488.85     3507.95     53.95 o
  -4   2   1     1397.78     1422.70     27.21 o
  -3   2   1      428.49      294.46      6.17 o
  -2   2   1     4721.14     4809.61    117.02 o
   1   2   1     1654.86     1425.88     25.71 o
   2   2   1       35.79       20.82      1.50 o
   3   2   1     1633.00     1377.35     21.53 o
   4   2   1      153.49      179.26      3.83 o
   5   2   1      701.97      676.46     13.11 o
   6   2   1        0.62        2.33      1.67 o
   7   2   1      282.93      267.99      7.92 o
   8   2   1        9.46       12.70      4.10 o
 -10   3   1        2.52        8.55      5.28 o
  -9   3   1      229.78      252.22     10.63 o
  -8   3   1      214.09      223.52      8.98 o
  -7   3   1       56.44       67.40      3.62 o
  -6   3   1      130.07      130.62      6.16 o
  -5   3   1     3500.84     3425.46     66.67 o
  -4   3   1     2475.84     2392.54     44.97 o
  -3   3   1     2637.35     2782.07     50.97 o
  -2   3   1      518.22      671.27     17.61 o
  -1   3   1     5518.13     5119.43     78.26 o
   0   3   1      568.34      589.56     10.93 o
   1   3   1       50.48       93.50      3.33 o
   2   3   1       23.99       51.28      2.44 o
   3   3   1     2888.69     2887.37     44.66 o
   4   3   1       30.69       30.76      3.76 o
   5   3   1      223.01      227.34      5.20 o
   6   3   1       44.74       36.63      2.35 o
   7   3   1      163.58      168.52      8.33 o
   8   3   1        1.11        8.24      3.67 o
 -10   4   1       39.29       41.41      4.19 o
  -9   4   1       92.61      109.25      5.62 o
  -8   4   1      233.44      238.84      9.63 o
  -7   4   1      716.27      721.55     10.85 o
  -6   4   1      621.71      616.33      9.04 o
  -5   4   1      270.89      230.23      3.95 o
  -4   4   1     1277.89     1308.03     19.98 o
  -3   4   1     3705.26     3210.03     64.67 o
  -2   4   1      324.96      306.74      7.57 o
  -1   4   1     1675.48     1893.65     29.33 o
   0   4   1     1044.85     1185.14     36.17 o
   1   4   1     5548.27     5659.78     99.84 o
   2   4   1      152.48      225.70      5.86 o
   3   4   1      210.41      198.86      4.37 o
   4   4   1       35.15       31.96      2.01 o
   5   4   1     1464.30     1433.92     40.80 o
   6   4   1      273.22      221.36     11.14 o
   7   4   1       16.59       13.73      5.08 o
 -10   5   1       52.54       53.33      5.71 o
  -9   5   1       32.46       41.30      3.95 o
  -8   5   1       22.63       18.38      3.64 o
  -7   5   1      449.54      467.44      7.31 o
  -6   5   1      153.99      126.20      2.28 o
  -5   5   1       53.13       47.25      2.43 o
  -4   5   1        1.15        8.89      0.97 o
  -3   5   1     1011.43      893.91     21.35 o
  -2   5   1     2722.55     3228.87     57.61 o
  -1   5   1     1995.56     2147.90     40.98 o
   0   5   1      135.67      166.01      5.63 o
   1   5   1     1082.99      996.34     24.73 o
   2   5   1        4.70        6.33      2.32 o
   3   5   1      519.86      499.54     18.64 o
   4   5   1       43.58       39.35      3.05 o
   5   5   1      147.07      131.96      4.56 o
   6   5   1        2.23        4.18      4.18 o
   7   5   1       26.37       25.62      4.06 o
 -10   6   1       10.25       14.00      3.43 o
  -9   6   1      306.15      318.39     12.68 o
  -8   6   1       14.37       18.95      1.71 o
  -7   6   1       42.46       47.38      1.66 o
  -6   6   1      139.31      134.76      2.73 o
  -5   6   1     1873.86     1832.55     34.24 o
  -4   6   1       15.93       10.11      0.80 o
  -3   6   1      120.49      164.33      4.21 o
  -2   6   1       23.19       36.26      3.65 o
  -1   6   1     2718.60     2864.23     62.56 o
   0   6   1       67.67       69.01      4.09 o
   1   6   1       11.18       10.39      1.37 o
   2   6   1       66.03       64.93      3.26 o
   3   6   1      620.90      644.32     18.43 o
   4   6   1       42.59       35.57      2.20 o
   5   6   1       37.88       40.66      3.69 o
   6   6   1        3.67        3.95      3.24 o
 -10   7   1        8.92        1.54      3.22 o
  -9   7   1      217.50      235.22     10.30 o
  -8   7   1        3.03        5.78      5.55 o
  -7   7   1      670.40      707.09     12.38 o
  -6   7   1       29.12       32.21      3.59 o
  -5   7   1      459.62      452.82      7.73 o
  -4   7   1        7.04       12.06      0.98 o
  -3   7   1     1368.71     1391.52     19.62 o
  -2   7   1       61.30       70.72      1.56 o
  -1   7   1      575.01      617.27     20.69 o
   0   7   1      560.20      565.67     21.63 o
   1   7   1     2457.39     2643.49     48.10 o
   2   7   1        2.62        5.33      2.41 o
   3   7   1      137.36      144.21      4.48 o
   4   7   1        1.13        0.48      2.60 o
   5   7   1      130.68      132.65      8.25 o
 -10   8   1       26.71       32.00      4.64 o
  -9   8   1       58.81       61.80      4.89 o
  -8   8   1        1.57       -0.10      1.68 o
  -7   8   1       91.97       97.25      3.56 o
  -6   8   1       22.25       16.83      1.39 o
  -5   8   1       39.36       41.44      2.39 o
  -4   8   1        2.25        2.82      1.51 o
  -3   8   1      883.44      920.54     15.13 o
  -2   8   1        1.62        4.41      2.54 o
  -1   8   1        3.85        3.43      1.63 o
   0   8   1        1.28        4.74      1.06 o
   1   8   1     1264.83     1295.11     25.23 o
   2   8   1       33.30       22.60      2.26 o
   3   8   1       16.88       16.58      2.23 o
   4   8   1        0.15        2.59      2.59 o
   5   8   1       26.26       30.36      4.51 o
  -9   9   1      380.89      383.70     13.27 o
  -8   9   1      138.45      102.65      4.35 o
  -7   9   1       64.90       60.46      3.33 o
  -6   9   1       14.73       11.63      1.23 o
  -5   9   1      375.48      382.85      8.15 o
  -4   9   1       46.26       41.36      1.70 o
  -3   9   1      316.03      316.78      7.38 o
  -2   9   1      110.23      115.66      2.60 o
  -1   9   1      170.26      169.93      3.52 o
   0   9   1       56.12       50.69      1.77 o
   1   9   1        0.85        3.92      3.47 o
   2   9   1       84.69       61.41      9.11 o
   3   9   1      154.21      157.44      8.70 o
   4   9   1        1.63       -1.93      3.51 o
  -9  10   1      106.34      100.92      5.16 o
  -8  10   1        6.71        6.24      4.30 o
  -7  10   1       56.93       57.73      4.32 o
  -6  10   1       56.02       49.81      1.68 o
  -5  10   1      150.90      152.66      3.44 o
  -4  10   1        0.04        1.42      3.04 o
  -3  10   1       40.00       38.99      1.71 o
  -2  10   1      103.67       91.55      5.09 o
  -1  10   1      143.04      147.63      5.14 o
   0  10   1        8.56        9.52      1.21 o
   1  10   1       16.32       18.59      2.31 o
   2  10   1       13.16       13.66      6.26 o
   3  10   1       51.78       44.11      3.37 o
  -8  11   1       34.43       34.87      4.44 o
  -7  11   1      264.06      250.21      9.43 o
  -6  11   1       70.03       60.38      4.30 o
  -5  11   1        3.29        2.33      3.48 o
  -4  11   1      114.75       88.62      8.15 o
  -3  11   1      214.62      233.46     20.21 o
  -2  11   1       18.66       15.33      1.82 o
  -1  11   1        1.66        6.56      1.78 o
   0  11   1       12.62       27.06      5.91 o
   1  11   1       28.80       36.52      6.76 o
  -7  12   1       51.61       74.51      7.20 o
  -6  12   1        0.43       -0.65      3.97 o
  -5  12   1       42.37       45.09      4.75 o
  -4  12   1        5.85       -1.86      3.32 o
  -3  12   1       37.67       57.12      5.23 o
  -2  12   1       23.84       23.02      4.71 o
  -1  12   1       34.37       48.33      5.03 o
   0  12   1        8.22       11.81      4.07 o
  -4  13   1       38.51       48.59      4.86 o
  -3  13   1        0.89        7.00      5.82 o
   3 -14   2        3.56        5.46      2.49 o
   4 -14   2        3.60        6.36      5.18 o
   5 -14   2        4.47       11.53      3.61 o
   0 -13   2       18.52       18.52      2.37 o
   1 -13   2       89.61       92.78      5.05 o
   2 -13   2       80.22       74.15      3.96 o
   3 -13   2        0.17       -1.59      2.39 o
   4 -13   2       25.62       32.37      4.01 o
   5 -13   2       63.43       72.53      4.55 o
   6 -13   2        0.36        2.76      3.09 o
   7 -13   2        2.15       -2.56      2.56 o
  -1 -12   2       16.91       19.05      2.42 o
   0 -12   2       82.24       69.91      3.70 o
   1 -12   2      274.34      270.31      8.33 o
   2 -12   2       30.14       18.51      2.78 o
   3 -12   2      106.55      120.62      4.53 o
   4 -12   2      132.55      136.55      6.80 o
   5 -12   2      313.27      282.64     13.57 o
   6 -12   2       25.69       20.20      3.01 o
   7 -12   2       55.55       56.32      3.60 o
   8 -12   2        4.34        6.23      3.65 o
  -3 -11   2       22.03       19.51      4.15 o
  -2 -11   2       48.21       45.58      2.92 o
  -1 -11   2      105.11      112.28      4.24 o
   0 -11   2       10.99        5.43      0.96 o
   1 -11   2       35.38       27.58      2.26 o
   2 -11   2       49.35       45.71      6.17 o
   3 -11   2      518.31      547.30     14.87 o
   4 -11   2       45.35       42.88      4.83 o
   5 -11   2        4.13        6.54      1.50 o
   6 -11   2       48.07       44.99      2.21 o
   7 -11   2      109.50      110.91      6.42 o
   8 -11   2        1.29        4.11      3.93 o
  -4 -10   2       14.97       17.05      2.38 o
  -3 -10   2       28.31       33.30      2.49 o
  -2 -10   2        1.49       -1.21      1.21 o
  -1 -10   2      134.76      138.59      4.41 o
   0 -10   2      174.65      173.59      3.54 o
   1 -10   2       84.02       95.16      2.74 o
   2 -10   2       10.71       12.42      1.48 o
   3 -10   2      468.45      470.36      9.85 o
   4 -10   2       88.36       78.21      3.56 o
   5 -10   2      356.33      359.13      6.53 o
   6 -10   2       11.28        9.12      0.72 o
   7 -10   2       77.22       76.48      3.90 o
   8 -10   2       16.60       13.98      4.84 o
   9 -10   2       34.07       40.54      4.01 o
  -5  -9   2        0.12        0.88      4.14 o
  -4  -9   2       39.17       29.77      6.05 o
  -3  -9   2      384.63      393.71      7.70 o
  -2  -9   2        7.06        6.65      1.01 o
  -1  -9   2      181.45      197.27      4.52 o
   0  -9   2     1666.18     1790.65     41.20 o
   1  -9   2     2457.33     2637.13     36.87 o
   2  -9   2        8.55       13.68      5.14 o
   3  -9   2       22.31       29.41      1.95 o
   4  -9   2       50.91       52.26      1.61 o
   5  -9   2      965.65      987.51     13.40 o
   6  -9   2      117.27      108.32      2.83 o
   7  -9   2        1.21        5.61      2.07 o
   8  -9   2        0.42        1.82      1.19 o
   9  -9   2       97.24       99.60      6.16 o
  -6  -8   2        1.19       -2.75      2.75 o
  -5  -8   2       43.48       50.52     10.01 o
  -4  -8   2       32.05       29.39      2.92 o
  -3  -8   2      108.43      102.83      2.48 o
  -2  -8   2      199.98      196.59      4.27 o
  -1  -8   2      447.81      478.24      7.22 o
   0  -8   2        3.90        7.59      1.82 o
   1  -8   2      222.53      201.61      3.18 o
   2  -8   2       44.00       45.75      4.44 o
   3  -8   2      912.11      914.79     15.02 o
   4  -8   2       28.96       34.39      1.34 o
   5  -8   2      279.87      278.07      4.04 o
   6  -8   2       28.98       28.82      3.48 o
   7  -8   2      555.34      529.24     10.50 o
   8  -8   2        1.81        0.48      1.36 o
   9  -8   2       65.03       75.78      5.32 o
  10  -8   2       64.58       72.66      5.23 o
  -6  -7   2        7.83        7.24      2.06 o
  -5  -7   2      160.98      181.92      5.61 o
  -4  -7   2       51.13       47.83      1.56 o
  -3  -7   2       35.62       42.58      2.82 o
  -2  -7   2        1.64        4.72      1.78 o
  -1  -7   2      645.68      665.82      9.75 o
   0  -7   2       15.71       15.09      1.01 o
   1  -7   2     2161.77     2311.45     41.27 o
   2  -7   2      203.37      254.12      4.97 o
   3  -7   2     2129.31     2170.18     30.27 o
   4  -7   2        4.66        7.69      0.79 o
   5  -7   2      854.36      907.43     13.27 o
   6  -7   2      106.99       93.33      3.53 o
   7  -7   2      292.59      291.49     13.01 o
   8  -7   2       24.44       20.34      1.79 o
   9  -7   2      136.49      139.84      8.26 o
  10  -7   2        1.86        7.43      3.18 o
  -7  -6   2       82.69       94.74      6.25 o
  -6  -6   2        0.01        0.29      3.93 o
  -5  -6   2        9.51       11.78      1.51 o
  -4  -6   2       48.61       41.70      1.92 o
  -3  -6   2     1954.53     2116.63     39.83 o
  -2  -6   2      829.45      923.24     13.26 o
  -1  -6   2      241.53      224.90      3.52 o
   0  -6   2      619.62      672.05      9.59 o
   1  -6   2     7464.28     7233.38    127.45 o
   2  -6   2        1.43        5.14      0.53 o
   3  -6   2      205.81      207.84      2.89 o
   4  -6   2      356.14      354.41      6.35 o
   5  -6   2     1800.19     1800.47     29.15 o
   6  -6   2       32.10       35.70      1.81 o
   7  -6   2       61.89       65.88      2.78 o
   8  -6   2       30.11       39.78      4.15 o
   9  -6   2      407.31      443.01     17.43 o
  10  -6   2       25.52       33.42      4.38 o
  -7  -5   2       95.77      100.72      7.04 o
  -6  -5   2        0.65       -2.01      2.01 o
  -5  -5   2      518.77      541.22     10.93 o
  -4  -5   2       58.11       57.96      1.88 o
  -3  -5   2     2037.32     2128.98     33.48 o
  -2  -5   2       42.99       74.19      2.57 o
  -1  -5   2     3986.46     4249.48     58.36 o
   0  -5   2      174.75      178.78      3.22 o
   1  -5   2     2357.38     2108.80     32.93 o
   2  -5   2        4.35        2.89      0.38 o
   3  -5   2     2720.87     2611.92     32.90 o
   4  -5   2        9.71        7.25      0.77 o
   5  -5   2     1456.74     1421.44     22.54 o
   6  -5   2      722.62      733.09     21.94 o
   7  -5   2       11.73       15.86      2.30 o
   8  -5   2       83.73       82.65      5.71 o
   9  -5   2      167.91      159.25      8.62 o
  10  -5   2      110.58      117.94      8.05 o
  -8  -4   2        0.37       -2.10      3.13 o
  -7  -4   2        0.22        0.42      2.83 o
  -6  -4   2       22.88       17.79      2.22 o
  -5  -4   2     1168.18     1219.53     28.36 o
  -4  -4   2      181.14      163.08      3.57 o
  -3  -4   2        0.93       16.05      2.19 o
  -2  -4   2      119.68      147.07      2.64 o
  -1  -4   2     6954.45     6552.88    115.50 o
   0  -4   2        5.72       17.16      0.83 o
   1  -4   2      187.87      184.00      3.64 o
   2  -4   2      124.29      176.83      2.27 o
   3  -4   2     3654.05     3176.15     39.88 o
   4  -4   2       10.68       16.08      1.53 o
   5  -4   2        1.04       23.06      1.96 o
   6  -4   2      222.92      202.74      3.79 o
   7  -4   2      691.64      740.35     25.40 o
   8  -4   2       17.43       14.95      2.87 o
   9  -4   2       29.80       39.68      3.91 o
  10  -4   2        1.38       -3.05      5.15 o
  -8  -3   2       50.97       39.17      4.32 o
  -7  -3   2      446.38      442.99     17.29 o
  -6  -3   2       12.77       16.60      2.91 o
  -5  -3   2      454.38      457.22      9.02 o
  -4  -3   2      102.75      123.86      2.94 o
  -3  -3   2     5020.19     4892.37     86.60 o
  -2  -3   2       14.70       29.24      0.95 o
  -1  -3   2     2128.52     1970.39     27.17 o
   0  -3   2      991.35      850.97     10.94 o
   2  -3   2        2.10        9.45      0.69 o
   3  -3   2     1377.52     1218.88     17.11 o
   4  -3   2     1403.43     1347.09     20.92 o
   5  -3   2     3519.95     3548.77     55.06 o
   6  -3   2      107.81      106.18      3.04 o
   7  -3   2      184.12      170.71      7.45 o
   8  -3   2      216.25      231.62     10.07 o
   9  -3   2      129.24      121.79      7.94 o
  10  -3   2       19.26       13.40      5.70 o
  -9  -2   2        0.25        9.77      3.76 o
  -8  -2   2        7.83        5.09      4.63 o
  -7  -2   2      199.87      221.38      9.28 o
  -6  -2   2       30.23       22.17      1.91 o
  -5  -2   2      484.37      506.96      9.84 o
  -4  -2   2      198.25      242.32      4.84 o
  -3  -2   2     3334.85     3093.95     47.52 o
  -2  -2   2      376.73      403.07      6.46 o
  -1  -2   2     1425.46     1218.98     15.41 o
   0  -2   2     2761.01     2365.83     73.14 o
   3  -2   2      873.28      750.46     16.78 o
   4  -2   2       11.32       31.33      1.84 o
   5  -2   2     3348.41     3299.93     45.61 o
   6  -2   2     1156.18     1165.83     17.22 o
   7  -2   2       15.94       27.76      2.56 o
   8  -2   2      184.15      170.54      7.77 o
   9  -2   2      118.95      123.99      7.64 o
  -9  -1   2      100.99      115.22      7.15 o
  -8  -1   2       38.46       36.38      3.54 o
  -7  -1   2      286.03      270.16     10.60 o
  -6  -1   2       32.60       29.18      3.89 o
  -5  -1   2     2328.91     2223.61     57.21 o
  -4  -1   2      197.88      206.23      4.26 o
  -3  -1   2      208.98      282.42      8.38 o
  -2  -1   2      422.52      338.94      5.53 o
   0  -1   2      458.13      519.34     11.72 o
   2  -1   2     3280.61     2964.19     87.07 o
   3  -1   2     5541.14     5116.58    153.15 o
   4  -1   2      259.87      274.28      5.41 o
   5  -1   2        5.15       25.30      1.03 o
   6  -1   2      593.01      539.91     10.83 o
   7  -1   2      877.82      846.51     20.92 o
   8  -1   2       61.24       51.21      5.84 o
   9  -1   2        2.85        8.34      5.46 o
  -9   0   2      201.00      219.16     11.71 o
  -8   0   2       52.77       44.76      3.92 o
  -7   0   2       12.55       16.86      2.31 o
  -6   0   2       54.30       55.95      1.74 o
  -5   0   2     2544.59     2510.78     36.74 o
  -4   0   2      203.00      159.49      2.84 o
  -3   0   2     5420.36     5025.41     76.72 o
  -2   0   2       12.01       56.33      1.87 o
  -1   0   2     1328.29     1055.64     16.42 o
   0   0   2      825.18      712.53     16.24 o
   1   0   2     1666.14     1430.04     31.74 o
   2   0   2      765.42      644.43     17.14 o
   3   0   2     2253.54     2172.55     48.62 o
   4   0   2     2815.37     2952.76     92.97 o
   5   0   2      781.63      685.95     24.62 o
   6   0   2      240.77      239.53      5.22 o
   7   0   2      436.40      376.10     14.43 o
   8   0   2      180.25      179.40      9.25 o
   9   0   2       61.59       53.65      5.52 o
 -10   1   2       11.66       13.24      5.55 o
  -9   1   2       15.82       22.71      3.59 o
  -8   1   2       11.82       14.90      3.31 o
  -7   1   2     1727.33     1816.32     29.27 o
  -6   1   2       22.61       28.71      1.90 o
  -5   1   2      224.02      270.99      4.23 o
  -4   1   2       10.28        6.82      0.84 o
  -2   1   2       43.62       74.96      1.55 o
  -1   1   2      649.34      876.36     19.56 o
   0   1   2     1850.55     1700.96     37.99 o
   2   1   2     2767.44     2900.23     63.54 o
   3   1   2       24.25       58.33      5.10 o
   4   1   2      351.71      320.30      6.26 o
   5   1   2     1224.48     1157.56     26.79 o
   6   1   2      565.47      583.06     15.80 o
   7   1   2        0.37        9.33      1.88 o
   8   1   2      126.90      121.12      7.97 o
 -10   2   2        2.02        2.20      4.98 o
  -9   2   2      342.62      357.04     14.38 o
  -8   2   2       51.04       56.50      5.17 o
  -7   2   2      411.39      413.34      8.14 o
  -6   2   2      194.27      177.24      6.00 o
  -5   2   2      424.95      295.88      4.44 o
  -4   2   2     1090.22     1243.96     25.06 o
  -3   2   2     2658.13     2675.59     74.80 o
  -2   2   2     2340.06     2075.99     36.93 o
  -1   2   2     4837.06     4583.47    169.28 o
   0   2   2     1557.19     1897.88    112.07 o
   1   2   2      967.67      935.59     21.11 o
   2   2   2      994.35      807.39     14.86 o
   3   2   2     1163.18     1130.71     27.99 o
   4   2   2      139.85      169.81      4.73 o
   5   2   2       48.61       50.19      2.19 o
   6   2   2      178.23      175.67      5.16 o
   7   2   2      275.73      280.38     11.83 o
   8   2   2       16.79       21.80      6.31 o
 -10   3   2        1.28       -2.91      4.78 o
  -9   3   2      641.89      673.09     24.34 o
  -8   3   2       50.96       43.20      1.47 o
  -7   3   2        4.24       11.55      0.85 o
  -6   3   2      283.10      237.61      3.58 o
  -5   3   2     3232.75     3183.03     55.01 o
  -4   3   2     1455.78     1429.84     44.34 o
  -3   3   2        3.46       33.64      1.34 o
  -2   3   2      470.28      363.49     15.48 o
  -1   3   2     1163.65     1028.95     24.78 o
   0   3   2      683.09      656.57     22.14 o
   1   3   2      956.19      991.10     27.74 o
   2   3   2      182.50      149.30      7.97 o
   3   3   2      881.85      890.04     21.44 o
   4   3   2      353.79      393.84     14.39 o
   5   3   2      391.04      384.48     15.39 o
   6   3   2        7.48        6.68      2.76 o
   7   3   2      161.72      136.24      8.83 o
 -10   4   2        2.13       10.99      3.46 o
  -9   4   2      178.52      166.40      7.96 o
  -8   4   2      188.97      169.64      3.85 o
  -7   4   2     1571.24     1633.29     21.31 o
  -6   4   2      270.67      278.60      3.99 o
  -5   4   2      225.79      249.75      5.70 o
  -4   4   2     1273.97     1191.18     31.85 o
  -3   4   2     2617.16     2583.68     57.29 o
  -2   4   2     2920.66     3483.11    107.64 o
  -1   4   2      451.91      540.42     15.32 o
   0   4   2     1607.94     1536.01     50.11 o
   1   4   2     2039.41     2007.27     37.97 o
   2   4   2     1118.12     1243.74     36.61 o
   3   4   2      100.43      102.66      2.81 o
   4   4   2      652.16      633.87     15.97 o
   5   4   2       66.07       57.68      3.59 o
   6   4   2       17.98       31.10      4.92 o
   7   4   2        2.73       -2.41      3.79 o
 -10   5   2        0.83        2.99      3.03 o
  -9   5   2      255.49      244.91     10.23 o
  -8   5   2        5.70        2.44      2.55 o
  -7   5   2      801.83      749.91     12.82 o
  -6   5   2      185.66      169.07      3.43 o
  -5   5   2      612.96      579.34     11.35 o
  -4   5   2       74.43       60.87      1.88 o
  -3   5   2     1580.76     1506.02     35.18 o
  -2   5   2     2486.97     2638.71     65.33 o
  -1   5   2       29.92       19.35      1.54 o
   0   5   2        8.57        2.54      1.97 o
   1   5   2      775.86      812.32     17.90 o
   2   5   2      340.81      336.34      9.68 o
   3   5   2       29.86       40.46      2.38 o
   4   5   2       37.90       32.55      3.22 o
   5   5   2       30.21       20.97      3.44 o
   6   5   2       38.52       47.77      4.77 o
 -10   6   2       31.17       48.00      5.71 o
  -9   6   2      581.24      588.45     21.76 o
  -8   6   2       34.48       31.28      2.09 o
  -7   6   2       84.79       87.36      2.28 o
  -6   6   2      964.30      958.77     18.29 o
  -5   6   2     1156.99     1111.69     18.44 o
  -4   6   2      157.26      139.44      2.47 o
  -3   6   2       45.03       53.37      2.12 o
  -2   6   2      809.21      892.40     20.30 o
  -1   6   2      878.73      932.57     36.71 o
   0   6   2      916.51     1010.48     26.59 o
   1   6   2      116.72      111.98      8.36 o
   2   6   2       79.66       73.13      2.30 o
   3   6   2      637.96      594.50     12.76 o
   4   6   2      125.16      117.36      6.02 o
   5   6   2        8.66        9.31      2.87 o
   6   6   2        0.69        5.12      4.54 o
 -10   7   2       18.79       27.80      4.81 o
  -9   7   2      121.87      131.18      8.12 o
  -8   7   2       36.74       32.72      3.14 o
  -7   7   2      807.34      787.03     13.85 o
  -6   7   2        0.46        2.50      1.60 o
  -5   7   2      441.46      426.47      7.55 o
  -4   7   2      477.09      479.30      8.13 o
  -3   7   2      241.55      248.72      4.56 o
  -2   7   2       16.27       17.70      1.17 o
  -1   7   2      662.71      684.74     19.07 o
   0   7   2      674.21      700.86     17.72 o
   1   7   2       41.88       41.73      2.00 o
   2   7   2        4.64        5.55      1.55 o
   3   7   2       95.10       73.33      2.64 o
   4   7   2       39.56       39.90      3.67 o
   5   7   2        0.85        6.20      3.13 o
 -10   8   2       13.83       22.31      3.25 o
  -9   8   2       11.10       17.65      3.09 o
  -8   8   2       30.22       37.03      3.18 o
  -7   8   2      831.31      806.95     16.51 o
  -6   8   2      509.19      531.41     10.70 o
  -5   8   2       11.84        9.93      1.60 o
  -4   8   2       71.59       68.49      1.81 o
  -3   8   2      360.98      364.90      8.88 o
  -2   8   2      410.03      432.98      9.00 o
  -1   8   2        0.77        1.18      1.29 o
   0   8   2       54.81       56.25      3.51 o
   1   8   2       67.89       56.65      2.85 o
   2   8   2      250.88      254.07      7.41 o
   3   8   2       20.95       17.23      3.74 o
   4   8   2        9.99       11.57      4.15 o
  -9   9   2       44.28       42.51      5.79 o
  -8   9   2       25.30       27.50      7.66 o
  -7   9   2       27.32       27.93      2.63 o
  -6   9   2      127.06      128.19      3.47 o
  -5   9   2      242.80      210.94      4.28 o
  -4   9   2      127.54      131.95      4.39 o
  -3   9   2        6.49        6.30      1.30 o
  -2   9   2       57.31       68.77      2.56 o
  -1   9   2       83.04       80.16      2.54 o
   0   9   2       33.82       34.01      1.73 o
   1   9   2        2.56        4.49      2.84 o
   2   9   2       64.61       68.08      3.34 o
   3   9   2        3.62       -2.55      2.70 o
  -9  10   2       15.54       19.09      3.10 o
  -8  10   2       66.42       72.64      3.76 o
  -7  10   2        0.41        4.57      2.51 o
  -6  10   2       28.06       20.69      2.06 o
  -5  10   2      131.40      122.74      5.05 o
  -4  10   2      555.89      576.64     12.78 o
  -3  10   2       17.88       16.53      1.57 o
  -2  10   2       38.20       38.03      2.72 o
  -1  10   2       37.16       31.48      4.05 o
   0  10   2      100.35      113.05     10.89 o
   1  10   2        5.11       11.71      2.59 o
   2  10   2        4.85        0.73      2.17 o
  -8  11   2       12.83       19.07      4.30 o
  -7  11   2       16.46       15.67      5.39 o
  -6  11   2       62.63       62.83      3.30 o
  -5  11   2       55.35       55.16      2.74 o
  -4  11   2      105.15      126.63      4.59 o
  -3  11   2       24.97       21.13      2.37 o
  -2  11   2       72.12       66.90     11.23 o
  -1  11   2       57.01       54.87      5.18 o
   0  11   2       25.50       54.72      6.86 o
  -6  12   2       49.30       53.90      6.30 o
  -5  12   2        0.18        2.68      3.11 o
  -4  12   2        4.15        3.63      3.39 o
  -3  12   2       78.72       78.16      7.36 o
  -2  12   2       17.83       23.28      5.74 o
  -1  12   2        5.53       10.26      4.13 o
   2 -14   3        0.03        4.47      3.43 o
   3 -14   3       45.39       49.08      5.46 o
   4 -14   3       23.34       20.27      3.88 o
   5 -14   3        6.98       12.24     10.58 o
   0 -13   3        2.83       -0.27      2.14 o
   1 -13   3       59.26       58.61      3.39 o
   2 -13   3       24.65       31.07      6.37 o
   3 -13   3       80.56       63.49      5.39 o
   4 -13   3       18.20       24.57      3.88 o
   5 -13   3      105.41      115.30      8.35 o
   6 -13   3       18.46       18.91      6.01 o
   7 -13   3       11.79       14.81      3.56 o
  -2 -12   3       85.99       96.36      4.79 o
  -1 -12   3        6.17       16.14      3.05 o
   0 -12   3       64.76       64.96      3.25 o
   1 -12   3      319.80      300.88      8.94 o
   2 -12   3      324.00      314.06     21.25 o
   3 -12   3       18.69       18.78      3.39 o
   4 -12   3       10.33        7.49      3.15 o
   5 -12   3       23.29       24.25      3.83 o
   6 -12   3       63.77       58.80      3.65 o
   7 -12   3        2.12        2.69      2.80 o
   8 -12   3        4.00        3.37      2.94 o
  -3 -11   3       50.53       45.26      4.04 o
  -2 -11   3        1.26        3.84      2.53 o
  -1 -11   3       48.91       51.45      3.06 o
   0 -11   3       48.63       55.96      2.94 o
   1 -11   3       46.55       44.61      2.57 o
   2 -11   3       47.61       43.19      2.92 o
   3 -11   3        2.91       -0.78      1.66 o
   4 -11   3       17.57       16.30      1.99 o
   5 -11   3       54.01       46.45      3.03 o
   6 -11   3      205.59      200.02      7.59 o
   7 -11   3       18.20       15.89      1.76 o
   8 -11   3       37.50       41.12      6.38 o
   9 -11   3        5.16        4.34      3.00 o
  -4 -10   3       19.78       27.78      2.77 o
  -3 -10   3       19.57       21.28      1.99 o
  -2 -10   3       81.17       78.24      2.07 o
  -1 -10   3       92.33       82.23      2.17 o
   0 -10   3      123.55      144.34      2.83 o
   1 -10   3      134.29      132.99      5.07 o
   2 -10   3      573.95      660.26     13.41 o
   3 -10   3      334.59      335.08      8.85 o
   4 -10   3      424.28      411.71     11.42 o
   5 -10   3       11.83       10.49      0.71 o
   6 -10   3        0.37        6.11      1.01 o
   7 -10   3        0.97        3.62      1.02 o
   8 -10   3       87.17       91.60      3.56 o
   9 -10   3       60.97       62.34      3.51 o
  -5  -9   3        4.29        5.85      2.53 o
  -4  -9   3        5.45        4.51      1.56 o
  -3  -9   3      271.15      271.87      9.27 o
  -2  -9   3      665.47      724.36     12.44 o
  -1  -9   3      196.24      174.50      3.07 o
   0  -9   3       60.55       58.59      1.39 o
   1  -9   3      380.93      369.07      8.20 o
   2  -9   3      715.01      753.18     14.69 o
   3  -9   3       22.43       17.55      1.42 o
   4  -9   3       86.24       75.80      2.28 o
   5  -9   3       56.68       49.12      2.90 o
   6  -9   3      130.65      123.55      3.83 o
   7  -9   3       15.40       14.39      1.24 o
   8  -9   3      150.26      154.02     10.32 o
   9  -9   3       23.30       20.94      6.83 o
  -6  -8   3       20.41       25.81      3.78 o
  -5  -8   3       75.16       77.49      3.61 o
  -4  -8   3        2.37        2.99      1.10 o
  -3  -8   3      150.32      149.33      6.98 o
  -2  -8   3      669.81      704.65     11.64 o
  -1  -8   3      685.43      736.33     10.82 o
   0  -8   3      242.66      292.63      6.20 o
   1  -8   3      267.51      263.59      5.89 o
   2  -8   3      916.89      901.80     21.08 o
   3  -8   3      303.24      274.47      5.90 o
   4  -8   3      148.13      169.31      2.54 o
   5  -8   3      571.25      600.80     10.94 o
   6  -8   3     1615.96     1616.26     48.21 o
   7  -8   3       26.09       14.72      1.25 o
   8  -8   3        3.16        5.14      1.14 o
   9  -8   3        2.06        0.67      2.43 o
  -6  -7   3       17.05       20.46      4.72 o
  -5  -7   3      220.41      197.09     12.45 o
  -4  -7   3       55.10       73.34      2.30 o
  -3  -7   3      575.69      570.94     12.51 o
  -2  -7   3        0.78        9.65      1.19 o
  -1  -7   3      657.86      622.71      9.09 o
   0  -7   3      418.87      389.91      5.73 o
   1  -7   3      241.91      250.02      4.54 o
   2  -7   3       42.60       39.64      1.71 o
   3  -7   3      641.59      609.07      7.96 o
   4  -7   3     1056.55     1007.04     14.36 o
   5  -7   3        1.81        3.57      1.28 o
   6  -7   3      151.48      174.90      6.80 o
   7  -7   3       45.38       39.31      3.99 o
   8  -7   3      520.01      531.83     14.12 o
   9  -7   3        2.95        5.29      1.64 o
  10  -7   3        0.49        3.94      3.19 o
  -7  -6   3       97.99       98.69      8.86 o
  -6  -6   3        8.52       11.21      1.91 o
  -5  -6   3       53.65       44.06      2.54 o
  -4  -6   3      240.70      224.07      7.93 o
  -3  -6   3      745.37      739.28     14.80 o
  -2  -6   3      133.58      158.54      4.24 o
  -1  -6   3      440.92      465.46      6.82 o
   0  -6   3     2194.24     2026.28     25.52 o
   1  -6   3      539.71      510.01      7.41 o
   2  -6   3      995.08     1015.83     16.05 o
   3  -6   3      174.33      177.73      2.88 o
   4  -6   3     1510.90     1437.71     28.48 o
   5  -6   3      419.14      393.72      6.73 o
   6  -6   3     1057.30     1051.70     17.35 o
   7  -6   3        3.06        3.23      1.22 o
   8  -6   3      504.00      547.10     14.33 o
   9  -6   3        0.13       -2.97      2.97 o
  10  -6   3       77.13       79.08      6.13 o
  -8  -5   3        1.65        2.35      3.29 o
  -7  -5   3       63.30       59.26      3.13 o
  -6  -5   3      158.60      172.75      7.92 o
  -5  -5   3       48.33       47.49      1.35 o
  -4  -5   3       16.86       20.21      0.96 o
  -3  -5   3      354.03      332.38      4.97 o
  -2  -5   3     1574.16     1547.90     21.45 o
  -1  -5   3      191.81      333.86      4.90 o
   0  -5   3       89.85       99.06      1.56 o
   1  -5   3      979.43      995.34     18.03 o
   2  -5   3     7861.88     7454.79    160.68 o
   3  -5   3       54.62       91.00      1.70 o
   4  -5   3      175.13      212.37      3.12 o
   5  -5   3      311.02      339.15      8.41 o
   6  -5   3     2805.80     2877.94     57.19 o
   7  -5   3       10.41        7.74      1.24 o
   8  -5   3        0.89        7.36      2.02 o
   9  -5   3       31.79       36.16      5.16 o
  10  -5   3      131.91      147.91      9.32 o
  -8  -4   3       35.48       32.00      6.67 o
  -7  -4   3       25.07       19.72      3.31 o
  -6  -4   3      316.75      329.81     12.33 o
  -5  -4   3      279.50      245.75      5.14 o
  -4  -4   3      275.93      249.02      3.89 o
  -3  -4   3      192.35      191.79      3.46 o
  -2  -4   3      122.54       63.43      2.65 o
  -1  -4   3     2403.94     2358.05     32.43 o
   0  -4   3      761.02      570.44      8.02 o
   1  -4   3       62.01       44.65      1.02 o
   2  -4   3     3281.70     2955.69     45.56 o
   3  -4   3     2121.25     2296.65     36.15 o
   4  -4   3     3055.62     2878.78     39.66 o
   5  -4   3       61.44       58.18      1.55 o
   6  -4   3      375.45      393.14      6.97 o
   7  -4   3       76.39       66.91      2.64 o
   8  -4   3      478.55      479.88     17.85 o
   9  -4   3       39.96       44.35      4.51 o
  -9  -3   3       10.90        3.90      4.94 o
  -8  -3   3      421.41      482.72     21.84 o
  -7  -3   3      109.82      108.21      6.40 o
  -6  -3   3       60.46       61.90      2.78 o
  -5  -3   3      136.58      119.45      9.48 o
  -4  -3   3     2961.94     2916.17     52.10 o
  -3  -3   3      863.84      806.77     12.64 o
  -2  -3   3        1.79       33.23      0.91 o
  -1  -3   3      101.32      115.58      1.87 o
   1  -3   3       34.51       17.39      1.16 o
   2  -3   3     2412.11     2846.91     65.44 o
   3  -3   3        1.89       10.95      3.08 o
   4  -3   3     5215.32     5218.47     92.11 o
   5  -3   3      226.40      205.17      3.75 o
   6  -3   3      689.19      692.24     10.81 o
   7  -3   3       98.85       85.00      5.11 o
   8  -3   3      531.19      528.70     20.25 o
   9  -3   3        1.21       -2.65      3.39 o
  -9  -2   3        9.82       13.34      3.55 o
  -8  -2   3      133.12      138.05      7.24 o
  -7  -2   3      333.30      344.58     13.05 o
  -6  -2   3     2421.12     2601.69     58.07 o
  -5  -2   3        4.89        9.81      3.01 o
  -4  -2   3     1565.17     1574.57     28.06 o
  -3  -2   3     1526.44     1502.82     23.98 o
  -2  -2   3     6369.56     5593.41     98.69 o
  -1  -2   3      319.07      235.54      4.52 o
   0  -2   3     3875.68     3908.75    105.52 o
   2  -2   3     4180.37     3773.36     88.38 o
   3  -2   3       40.93       29.36      1.53 o
   4  -2   3     2399.66     2497.65     83.77 o
   5  -2   3      138.79      149.18      3.83 o
   6  -2   3     1809.07     1875.50     26.75 o
   7  -2   3       11.55       13.03      1.06 o
   8  -2   3       25.93       32.92      5.21 o
   9  -2   3       12.80       19.11      5.41 o
  -9  -1   3      156.18      171.99      9.95 o
  -8  -1   3       12.46       21.19      4.75 o
  -7  -1   3      187.09      195.01      8.30 o
  -6  -1   3     1394.94     1391.11     40.96 o
  -5  -1   3      244.18      226.28      4.72 o
  -4  -1   3      738.81      674.07     12.40 o
  -3  -1   3       64.72       87.28      1.68 o
  -2  -1   3     7836.44     6883.36    148.47 o
  -1  -1   3     1212.47     1225.32     22.06 o
   0  -1   3     3179.91     3155.42     74.83 o
   1  -1   3      273.23      444.05     10.36 o
   2  -1   3    10278.41    10242.33    314.11 o
   3  -1   3        2.84        2.79      1.25 o
   4  -1   3      514.17      484.22     11.55 o
   5  -1   3      283.29      289.05      5.80 o
   6  -1   3      594.37      579.73     24.45 o
   7  -1   3        0.14        0.18      2.50 o
   8  -1   3      123.19      125.69      7.26 o
   9  -1   3       25.35       24.94      4.67 o
 -10   0   3       17.65       27.96      4.16 o
  -9   0   3       76.41       81.06      5.72 o
  -8   0   3      685.79      690.77     25.03 o
  -7   0   3       10.47       12.68      1.01 o
  -6   0   3      147.48      157.84      2.89 o
  -5   0   3      138.10      129.88      2.47 o
  -4   0   3     5944.06     5712.62     87.30 o
  -3   0   3     1118.02     1464.16     26.21 o
  -2   0   3      438.68      464.16      7.43 o
  -1   0   3      483.60      661.48     15.76 o
   1   0   3      305.28      301.80      7.45 o
   2   0   3      631.92      855.98     19.70 o
   3   0   3      133.45      225.65      5.76 o
   4   0   3     2149.04     2140.21     47.45 o
   5   0   3      298.22      283.47     15.70 o
   6   0   3       14.85        8.39      4.64 o
   7   0   3       20.00       21.02      1.92 o
   8   0   3      229.78      232.60     13.66 o
 -10   1   3       37.12       30.97      4.24 o
  -9   1   3        3.84        0.65      3.41 o
  -8   1   3      391.49      442.04     11.84 o
  -7   1   3      273.81      275.84      6.48 o
  -6   1   3      864.52      832.59     12.10 o
  -5   1   3       28.09       17.55      1.85 o
  -4   1   3     2743.02     2506.18     44.55 o
  -3   1   3       38.03       55.83      1.57 o
  -2   1   3     7322.02     6628.65    152.08 o
  -1   1   3       32.75      106.08     10.53 o
   0   1   3     5170.78     5039.57    126.92 o
   1   1   3       15.66       14.05      4.10 o
   2   1   3     4529.59     4620.40    101.33 o
   3   1   3       14.79       15.31      2.18 o
   4   1   3     1877.79     1893.54     42.99 o
   5   1   3      306.35      322.49      9.27 o
   6   1   3      324.81      318.93      8.85 o
   7   1   3       18.45       12.51      3.81 o
   8   1   3       26.83       18.03      4.35 o
 -10   2   3      162.58      199.89     11.34 o
  -9   2   3       96.08      111.59      6.86 o
  -8   2   3       67.45       54.10      1.53 o
  -7   2   3      147.98      126.88      3.40 o
  -6   2   3     2107.78     2057.44     32.48 o
  -5   2   3      203.91      186.21      5.85 o
  -4   2   3      538.27      609.75      9.82 o
  -3   2   3        2.72       24.49      4.85 o
  -2   2   3     7711.04     7015.39    232.45 o
  -1   2   3        9.62        6.42      4.06 o
   0   2   3        4.18       25.38      7.76 o
   1   2   3        2.24        6.79      1.34 o
   2   2   3     5466.51     5380.76    196.72 o
   3   2   3       24.46       32.60      2.98 o
   4   2   3       28.23       40.17      1.53 o
   5   2   3       25.33       19.47      2.34 o
   6   2   3      259.12      240.23      7.48 o
   7   2   3       21.93       21.27      4.35 o
   8   2   3       16.39       10.44      4.26 o
 -10   3   3      180.09      198.88     11.53 o
  -9   3   3       44.31       49.68      4.25 o
  -8   3   3      688.69      691.84     17.11 o
  -7   3   3       16.72       16.56      1.02 o
  -6   3   3      880.25      922.45     20.90 o
  -5   3   3       15.84       16.78      1.47 o
  -4   3   3     1897.46     1652.29     51.75 o
  -3   3   3      573.06      541.12     17.72 o
  -2   3   3     4433.06     4765.67    140.06 o
  -1   3   3        3.48       19.20      1.41 o
   0   3   3     9113.28     9665.54    330.13 o
   1   3   3        6.73        9.97      1.87 o
   2   3   3      121.11       85.13      6.62 o
   3   3   3       57.67       61.22      1.99 o
   4   3   3     1036.76     1085.79     20.66 o
   5   3   3        0.63       -4.17      4.32 o
   6   3   3       24.37       19.89      2.50 o
   7   3   3       19.56       25.26      4.15 o
 -10   4   3       39.25       41.14      5.73 o
  -9   4   3        0.22        0.02      4.55 o
  -8   4   3      494.15      534.96     10.57 o
  -7   4   3       21.11       17.45      2.02 o
  -6   4   3      116.98      117.07      2.73 o
  -5   4   3       27.48       39.07      1.49 o
  -4   4   3     4316.61     4423.72     88.91 o
  -3   4   3      144.71      168.28      5.53 o
  -2   4   3       75.96       68.47      2.28 o
  -1   4   3      177.50      215.35      7.69 o
   0   4   3     2174.96     2161.19     77.77 o
   1   4   3       61.59       56.46      6.70 o
   2   4   3      327.04      353.46     11.20 o
   3   4   3       43.87       43.75      1.83 o
   4   4   3      175.52      147.29      8.88 o
   5   4   3       32.04       35.82      3.87 o
   6   4   3       19.89       24.80      3.74 o
   7   4   3        2.53        0.38      5.54 o
 -10   5   3      168.22      186.62     10.37 o
  -9   5   3        0.60        5.49      4.50 o
  -8   5   3       63.97       65.14      1.89 o
  -7   5   3       97.49       76.85      2.32 o
  -6   5   3     1472.25     1496.44     33.58 o
  -5   5   3       73.77       90.35      2.14 o
  -4   5   3      170.96      182.32      3.01 o
  -3   5   3        0.31        2.62      1.04 o
  -2   5   3     1815.84     1840.19     47.56 o
  -1   5   3      122.95      140.52      3.33 o
   0   5   3      334.32      358.45      7.22 o
   1   5   3      280.91      311.08      6.84 o
   2   5   3     2199.92     2326.12     73.75 o
   3   5   3      279.28      311.54      6.81 o
   4   5   3        1.11        2.37      1.11 o
   5   5   3       46.42       46.91      4.14 o
   6   5   3       90.40       98.66      7.11 o
 -10   6   3      166.88      190.12     10.55 o
  -9   6   3        9.53        3.19      4.16 o
  -8   6   3      358.81      349.07      9.68 o
  -7   6   3      132.93      108.81      2.68 o
  -6   6   3      167.72      148.17      3.24 o
  -5   6   3       44.79       45.11      1.30 o
  -4   6   3      600.54      664.17      9.87 o
  -3   6   3       66.82       96.74      4.94 o
  -2   6   3      722.55      729.35     19.52 o
  -1   6   3      345.45      370.72      7.60 o
   0   6   3      359.49      366.09     17.87 o
   1   6   3       65.16       62.74      2.13 o
   2   6   3       64.01       47.63      3.18 o
   3   6   3      230.90      207.19     10.35 o
   4   6   3       96.90       95.55      6.53 o
   5   6   3        9.89       -4.93      4.93 o
 -10   7   3        0.06        0.39      3.19 o
  -9   7   3        0.77       -2.07      3.07 o
  -8   7   3      226.35      227.40     12.88 o
  -7   7   3      146.20      141.37      3.28 o
  -6   7   3      308.45      299.39      5.90 o
  -5   7   3        1.83        2.57      1.02 o
  -4   7   3     1468.28     1629.77     27.02 o
  -3   7   3      309.88      367.42      8.36 o
  -2   7   3       98.20       84.16      3.88 o
  -1   7   3      204.47      192.46      4.60 o
   0   7   3      303.49      300.94      6.53 o
   1   7   3       44.24       36.00      1.74 o
   2   7   3        5.01        2.92      1.71 o
   3   7   3       16.19       22.39      4.37 o
   4   7   3      138.59      121.98      7.72 o
  -9   8   3        9.70        6.93      2.37 o
  -8   8   3      107.05      102.89      4.62 o
  -7   8   3        0.33        3.43      1.35 o
  -6   8   3      492.28      500.57     10.55 o
  -5   8   3      154.12      145.11      4.38 o
  -4   8   3      430.46      453.91     25.96 o
  -3   8   3        0.71        0.91      1.41 o
  -2   8   3      661.28      742.97     21.34 o
  -1   8   3      158.07      150.58      4.01 o
   0   8   3      230.98      213.59      6.98 o
   1   8   3       41.80       44.01      1.94 o
   2   8   3       11.31       11.66      3.95 o
   3   8   3        2.63       -1.05      2.01 o
  -9   9   3        4.45        1.11      3.90 o
  -8   9   3       14.00       19.14      5.71 o
  -7   9   3        0.25       -0.84      2.17 o
  -6   9   3      349.39      335.87      7.91 o
  -5   9   3       83.44      100.19      3.07 o
  -4   9   3        1.30        3.88      1.57 o
  -3   9   3      164.24      145.99     10.85 o
  -2   9   3      870.82      911.34     25.32 o
  -1   9   3       77.13       83.44      2.95 o
   0   9   3        2.82        5.01      1.73 o
   1   9   3        2.70        2.24      2.38 o
   2   9   3       21.46       33.68      4.35 o
  -8  10   3       75.30       63.96      3.81 o
  -7  10   3       12.24        8.65      2.53 o
  -6  10   3       89.36       82.58     16.25 o
  -5  10   3       18.41       26.82      1.63 o
  -4  10   3      162.15      164.36     10.64 o
  -3  10   3       78.91       77.83      6.28 o
  -2  10   3       41.33       36.16      4.68 o
  -1  10   3       45.79       55.11      6.80 o
   0  10   3       11.33       17.64      6.74 o
   1  10   3       66.23       55.39      4.50 o
  -7  11   3        3.28        2.31      4.26 o
  -6  11   3       15.53       16.00      2.66 o
  -5  11   3        1.48        3.59      2.21 o
  -4  11   3       39.68       35.44      2.91 o
  -3  11   3       68.40       76.40      6.51 o
  -2  11   3        7.15       19.40      5.77 o
  -1  11   3       57.72       58.29      5.96 o
   0  11   3       34.99       31.61      6.69 o
  -5  12   3       27.05       36.25      5.23 o
  -4  12   3        0.37       -3.78      3.78 o
  -3  12   3        6.87       11.79      5.28 o
   1 -14   4        0.45        3.21      2.32 o
   2 -14   4        0.64        2.05      4.71 o
   3 -14   4        1.53        3.79      3.44 o
   4 -14   4       20.92       37.08      4.28 o
   5 -14   4       84.53       77.08      4.46 o
   6 -14   4      114.11       95.21      8.94 o
  -1 -13   4       50.18       51.11      3.44 o
   0 -13   4       83.23       94.73      8.67 o
   1 -13   4        4.50       -0.03      2.45 o
   2 -13   4       28.84       40.39      5.03 o
   3 -13   4       10.15        9.30      3.41 o
   4 -13   4      111.90      114.40      7.97 o
   5 -13   4       35.66       29.51      5.24 o
   6 -13   4        0.44        0.02      2.31 o
   7 -13   4        2.33       -1.22      3.94 o
  -2 -12   4       90.60      105.82      5.72 o
  -1 -12   4       32.18       28.03      5.51 o
   0 -12   4        4.94        4.33      2.23 o
   1 -12   4        7.37        1.74      4.87 o
   2 -12   4      203.52      218.01     10.14 o
   3 -12   4       10.24       -1.26      4.23 o
   4 -12   4        1.22        2.74      3.20 o
   5 -12   4        1.73        1.93      4.25 o
   6 -12   4      227.55      223.24     12.65 o
   7 -12   4      106.21       85.32      8.74 o
   8 -12   4       73.22       65.78      4.49 o
  -3 -11   4        2.20        1.53      3.48 o
  -2 -11   4      114.58      119.28     15.24 o
  -1 -11   4        2.37        4.77      1.87 o
   0 -11   4      105.37      124.80      4.31 o
   1 -11   4       36.29       38.83      3.13 o
   2 -11   4     1072.04     1081.52     53.47 o
   3 -11   4       60.38       68.08      3.05 o
   4 -11   4      244.35      269.37      9.22 o
   5 -11   4       12.33       13.00      5.07 o
   6 -11   4      440.48      428.64     16.08 o
   7 -11   4      224.06      227.01      9.66 o
   8 -11   4        5.74        3.55      2.60 o
  -4 -10   4       37.39       40.24      3.80 o
  -3 -10   4        1.64        4.44      1.97 o
  -2 -10   4        0.56        1.90      0.98 o
  -1 -10   4        2.08        0.16      2.68 o
   0 -10   4      494.88      519.77     12.96 o
   1 -10   4        6.53        5.49      4.02 o
   2 -10   4        8.64       13.15      3.22 o
   3 -10   4       57.61       57.81      2.07 o
   4 -10   4      403.89      394.19     13.65 o
   5 -10   4       29.61       31.09      2.38 o
   6 -10   4       31.84       30.47      2.16 o
   7 -10   4        4.12        5.48      2.45 o
   8 -10   4      268.72      254.87     25.54 o
   9 -10   4       36.44       30.56      2.83 o
  -5  -9   4       28.63       30.76      3.78 o
  -4  -9   4       91.21       84.62      4.31 o
  -3  -9   4        0.04        1.28      1.17 o
  -2  -9   4        9.31       16.59      1.04 o
  -1  -9   4        1.35        5.74      0.74 o
   0  -9   4      471.88      452.86      9.28 o
   1  -9   4      134.57      143.68      7.31 o
   2  -9   4      182.07      197.59      4.45 o
   3  -9   4       82.24       89.37      4.68 o
   4  -9   4      588.30      572.69     12.26 o
   5  -9   4       66.20       62.72      1.79 o
   6  -9   4     1062.72     1088.09     20.66 o
   7  -9   4      204.10      189.28      6.54 o
   8  -9   4      124.31      128.91      6.28 o
   9  -9   4       42.36       46.49      3.24 o
  -6  -8   4      117.34      129.01      5.18 o
  -5  -8   4       17.68       18.11      2.13 o
  -4  -8   4        8.98       14.52      1.70 o
  -3  -8   4       74.35       58.47      1.72 o
  -2  -8   4      517.72      529.32      8.01 o
  -1  -8   4      366.39      428.93      6.58 o
   0  -8   4       60.72       57.96      1.81 o
   1  -8   4        4.54       11.46      1.73 o
   2  -8   4     2596.98     2566.14     46.48 o
   3  -8   4     1060.96     1081.61     22.33 o
   4  -8   4      121.41      115.26      3.33 o
   5  -8   4       82.69       83.60      2.61 o
   6  -8   4      345.06      352.58      7.67 o
   7  -8   4      216.62      201.12      6.40 o
   8  -8   4        4.87        8.25      1.54 o
   9  -8   4       51.08       58.90      3.18 o
  -7  -7   4        5.71        4.80      1.73 o
  -6  -7   4       21.63       14.77      2.61 o
  -5  -7   4        0.73        2.73      0.95 o
  -4  -7   4      141.77      154.47      6.41 o
  -3  -7   4      173.99      184.02      5.66 o
  -2  -7   4      295.21      246.80      4.21 o
  -1  -7   4       24.04       30.07      1.26 o
   0  -7   4     2440.20     2537.04     33.97 o
   1  -7   4      426.64      484.07      9.25 o
   2  -7   4      510.23      451.43      8.69 o
   3  -7   4      648.77      636.65      9.81 o
   4  -7   4     1062.75     1034.64     13.46 o
   5  -7   4        5.89        7.53      1.48 o
   6  -7   4        2.65       10.34      2.44 o
   7  -7   4       12.23       18.06      2.22 o
   8  -7   4      366.44      383.18     10.69 o
   9  -7   4        9.48       10.89      4.30 o
  -7  -6   4       38.67       41.87      3.70 o
  -6  -6   4       19.43       31.36      3.57 o
  -5  -6   4       11.64        9.88      1.05 o
  -4  -6   4      982.73      982.01     16.66 o
  -3  -6   4      272.21      306.04      6.98 o
  -2  -6   4      839.57      847.94     12.09 o
  -1  -6   4      810.01      876.82     12.33 o
   0  -6   4      512.80      417.50      6.50 o
   1  -6   4     1581.59     1618.73     35.54 o
   2  -6   4      531.28      526.80      7.56 o
   3  -6   4       59.07       49.10      2.31 o
   4  -6   4     2228.82     2247.61     31.72 o
   5  -6   4      454.35      436.16      6.59 o
   6  -6   4     1024.12     1033.31     25.77 o
   7  -6   4        3.19        1.27      1.03 o
   8  -6   4      247.90      252.20      7.48 o
   9  -6   4      111.42      115.35      7.23 o
  -8  -5   4       38.12       45.21      5.20 o
  -7  -5   4        0.14       -3.24      5.14 o
  -6  -5   4      670.64      746.27     16.35 o
  -5  -5   4       74.86       85.37      1.97 o
  -4  -5   4        9.95        9.71      1.28 o
  -3  -5   4      147.81      157.39      5.12 o
  -2  -5   4     3063.59     2925.85     40.37 o
  -1  -5   4      658.36      712.90     12.30 o
   0  -5   4      179.75      206.44      5.91 o
   1  -5   4      426.52      371.98      7.59 o
   2  -5   4     5407.07     5321.72    109.47 o
   3  -5   4     2704.66     2952.03     40.72 o
   4  -5   4      562.01      674.22     10.84 o
   5  -5   4     1088.52     1096.18     16.81 o
   6  -5   4      524.12      497.10      8.70 o
   7  -5   4       53.75       50.21      1.76 o
   8  -5   4       21.25       21.93      4.59 o
   9  -5   4       93.21      103.92      7.40 o
  -8  -4   4      104.56       93.94      7.38 o
  -7  -4   4       14.19       17.93      2.72 o
  -6  -4   4      403.56      399.40      9.23 o
  -5  -4   4       18.94       22.01      3.08 o
  -4  -4   4     1002.64     1022.04     16.28 o
  -3  -4   4       80.11      117.20      3.07 o
  -2  -4   4     4410.45     4337.25     66.33 o
  -1  -4   4     1471.67     1334.55     20.73 o
   0  -4   4     3155.58     2967.96     58.40 o
   1  -4   4        0.36       14.98      0.75 o
   2  -4   4      195.24      135.90      2.83 o
   3  -4   4     4031.13     3867.05     94.29 o
   4  -4   4      108.39       82.40      2.25 o
   5  -4   4        8.69       11.51      1.37 o
   6  -4   4       41.17       47.02      1.57 o
   7  -4   4      391.87      408.07     14.88 o
   8  -4   4      193.46      183.28     10.41 o
   9  -4   4       12.09       18.24      4.12 o
  -9  -3   4        4.67        9.57      5.31 o
  -8  -3   4      287.05      322.07     15.62 o
  -7  -3   4      101.37      113.83      3.90 o
  -6  -3   4      657.52      639.24     28.80 o
  -5  -3   4      360.09      350.35      6.06 o
  -4  -3   4     2797.39     2704.73     41.65 o
  -3  -3   4      608.55      616.90     10.01 o
  -2  -3   4       48.56       42.89      1.41 o
  -1  -3   4        7.03       42.39      6.22 o
   0  -3   4     2146.01     1948.65    102.06 o
   1  -3   4     1887.11     1873.51     69.57 o
   2  -3   4     3732.31     4058.08     89.44 o
   3  -3   4     1795.47     2548.30     45.67 o
   4  -3   4     1311.39     1351.09     24.93 o
   5  -3   4      825.18      842.47     15.94 o
   6  -3   4       57.84       53.36      1.77 o
   7  -3   4      195.34      197.36      4.47 o
   8  -3   4       53.24       38.16      5.40 o
   9  -3   4      108.38      112.65      8.25 o
  -9  -2   4        1.07        5.97      3.38 o
  -8  -2   4      222.03      246.27     10.24 o
  -7  -2   4        2.96        2.61      0.77 o
  -6  -2   4      721.19      697.42     12.91 o
  -5  -2   4      198.62      202.89      4.06 o
  -4  -2   4     1043.85     1073.58     16.77 o
  -3  -2   4     2246.20     2009.74     35.77 o
  -2  -2   4     2941.87     2642.64     46.91 o
  -1  -2   4      636.00      712.76     12.97 o
   0  -2   4     1888.13     2214.44     64.99 o
   1  -2   4     3116.40     2929.37     64.58 o
   2  -2   4     2466.45     2378.23     52.62 o
   3  -2   4       49.75       70.94      3.06 o
   4  -2   4       12.39       22.11      2.39 o
   5  -2   4     1983.67     1920.75     47.74 o
   6  -2   4       29.33       21.83      1.21 o
   7  -2   4        1.58        4.33      2.17 o
   8  -2   4        0.12       -5.07      5.07 o
   9  -2   4      164.98      142.94      9.73 o
  -9  -1   4        7.74       15.65      3.55 o
  -8  -1   4      302.25      304.13     12.06 o
  -7  -1   4        7.85        7.40      0.74 o
  -6  -1   4     1945.91     2036.93     28.94 o
  -5  -1   4     1106.79     1109.80     15.80 o
  -4  -1   4      173.58      131.77      2.51 o
  -3  -1   4     1412.30     1277.81     22.92 o
  -2  -1   4     5583.97     5568.22    120.93 o
  -1  -1   4     7863.70     7517.41    162.84 o
   0  -1   4      479.71      397.13     14.22 o
   1  -1   4     1460.73     1441.92     32.03 o
   2  -1   4     1360.06     1297.41     28.81 o
   3  -1   4     2431.80     2282.50     58.16 o
   4  -1   4      403.72      403.07     19.35 o
   5  -1   4        5.90        6.47      1.54 o
   6  -1   4      156.13      143.92      5.08 o
   7  -1   4      267.21      244.69     11.02 o
   8  -1   4        8.37       10.70      3.76 o
 -10   0   4       30.46       28.02      4.41 o
  -9   0   4       67.10       74.27      6.71 o
  -8   0   4      664.04      700.02     25.14 o
  -7   0   4       42.75       42.34      1.90 o
  -6   0   4       61.10       73.03      3.06 o
  -5   0   4      967.98      898.88     14.44 o
  -4   0   4     2921.60     2703.19     48.16 o
  -3   0   4      538.14      784.60     14.34 o
  -2   0   4        5.05       34.85     10.85 o
  -1   0   4     8076.11     7712.76    166.65 o
   0   0   4     4726.12     4842.37    105.98 o
   1   0   4      906.63      898.97     20.26 o
   2   0   4        4.62       18.76      2.03 o
   3   0   4      608.54      494.49     11.71 o
   4   0   4     1468.42     1450.28     33.46 o
   5   0   4      238.47      234.27      5.53 o
   6   0   4        3.70        3.77      3.22 o
   7   0   4      276.44      266.07     12.10 o
   8   0   4       24.33        7.81      4.02 o
 -10   1   4       54.15       67.58      5.19 o
  -9   1   4       27.65       42.77      5.64 o
  -8   1   4      326.43      344.44      7.43 o
  -7   1   4      527.51      546.78     11.21 o
  -6   1   4      768.95      720.10     22.56 o
  -5   1   4      222.19      215.86      4.64 o
  -4   1   4     2539.60     2810.65     50.02 o
  -3   1   4     7254.52     7209.78    127.52 o
  -2   1   4       43.92       22.40      1.69 o
  -1   1   4      476.55      483.58     11.06 o
   0   1   4     1066.33     1212.91     27.27 o
   1   1   4     2266.53     2051.35     45.51 o
   2   1   4      282.75      265.46     15.88 o
   3   1   4       58.47       41.83      2.15 o
   4   1   4        2.27        8.33      1.86 o
   5   1   4      561.16      577.56     30.72 o
   6   1   4       32.28       30.60      5.63 o
   7   1   4        1.22       15.72      5.52 o
   8   1   4        0.02        2.72      4.11 o
 -10   2   4      247.94      247.57     13.70 o
  -9   2   4        7.31        4.77      3.52 o
  -8   2   4       11.52       11.08      1.60 o
  -7   2   4      208.74      199.53      7.11 o
  -6   2   4     2159.81     2193.07     74.51 o
  -5   2   4     1603.65     1646.42     25.86 o
  -4   2   4      211.31      271.57      5.51 o
  -3   2   4      620.80      479.62      9.01 o
  -2   2   4     2563.14     2488.60     54.58 o
  -1   2   4     2293.64     2325.50     51.32 o
   0   2   4     1262.71     1822.49     69.33 o
   1   2   4     2179.49     2270.19     55.47 o
   2   2   4      191.88      160.01      9.32 o
   3   2   4      691.98      710.49     16.58 o
   4   2   4        0.05        6.16      1.14 o
   5   2   4      298.92      289.63      6.41 o
   6   2   4        9.94        7.73      3.68 o
   7   2   4      101.73      112.88      8.14 o
 -10   3   4       75.35       81.94      5.85 o
  -9   3   4      184.69      187.34      8.87 o
  -8   3   4      541.57      529.96     10.81 o
  -7   3   4       20.49       19.69      1.65 o
  -6   3   4      299.54      298.85      8.64 o
  -5   3   4     1118.03     1003.86     25.89 o
  -4   3   4     1459.44     1460.91     23.16 o
  -3   3   4      383.13      445.57     11.01 o
  -2   3   4      549.24      638.32     32.08 o
  -1   3   4     3202.92     3077.41     71.40 o
   0   3   4       33.79       38.07      7.27 o
   1   3   4       97.46       87.74      3.03 o
   2   3   4      166.10      158.58      3.77 o
   3   3   4      917.76      873.60     27.60 o
   4   3   4      116.60      116.20      7.63 o
   5   3   4       58.46       60.63      6.37 o
   6   3   4        0.08        4.70      3.19 o
   7   3   4       65.64       67.76      5.74 o
 -10   4   4       21.19       26.42      4.16 o
  -9   4   4      165.82      173.92      7.97 o
  -8   4   4      152.21      165.85      7.21 o
  -7   4   4      395.18      378.07     23.55 o
  -6   4   4       50.88       46.22      2.37 o
  -5   4   4      840.47      842.93     13.82 o
  -4   4   4      379.69      356.42      7.56 o
  -3   4   4     2891.04     3072.11    103.85 o
  -2   4   4       12.48       40.39      4.46 o
  -1   4   4      868.19      861.02     19.31 o
   0   4   4      449.33      484.10     12.02 o
   1   4   4     1341.39     1453.91     39.10 o
   2   4   4      152.00      149.40      5.16 o
   3   4   4      491.94      469.76     10.62 o
   4   4   4      185.89      156.52      7.26 o
   5   4   4      232.75      211.58     10.52 o
   6   4   4        4.91       -2.33      4.95 o
 -10   5   4      178.36      187.18     10.94 o
  -9   5   4        7.07        1.18      3.21 o
  -8   5   4        2.07        1.89      1.76 o
  -7   5   4     1042.89     1066.42     21.67 o
  -6   5   4      887.30      900.02     20.48 o
  -5   5   4     1380.72     1396.55     20.08 o
  -4   5   4      130.09      148.48      2.74 o
  -3   5   4     1788.85     1876.88     68.90 o
  -2   5   4     1209.33     1344.93     39.67 o
  -1   5   4      860.51     1022.24     33.69 o
   0   5   4       33.89       35.34      1.77 o
   1   5   4      839.80      887.39     26.04 o
   2   5   4        3.08        0.19      1.18 o
   3   5   4       20.20       13.64      2.06 o
   4   5   4        4.09        6.38      4.62 o
   5   5   4      112.27      115.81      7.93 o
 -10   6   4       19.26       21.57      4.94 o
  -9   6   4      206.91      204.64     10.49 o
  -8   6   4       12.35        9.70      2.61 o
  -7   6   4      112.49      116.34      3.38 o
  -6   6   4      113.03       99.68      2.56 o
  -5   6   4     1914.23     2057.04     29.41 o
  -4   6   4       44.99       36.29      1.39 o
  -3   6   4       92.01      117.02      3.03 o
  -2   6   4      754.68      801.63     28.57 o
  -1   6   4     1065.12     1175.08     29.37 o
   0   6   4       13.97       18.47      2.25 o
   1   6   4        0.65        1.71      1.31 o
   2   6   4      101.28       69.13      2.53 o
   3   6   4      284.36      275.73      8.20 o
   4   6   4       33.76       42.56      5.34 o
   5   6   4       28.26       30.84      5.16 o
  -9   7   4      132.11      143.69      8.68 o
  -8   7   4       75.95       60.96      3.59 o
  -7   7   4      219.33      218.30      6.92 o
  -6   7   4       35.00       30.63      1.68 o
  -5   7   4      505.87      515.47     14.42 o
  -4   7   4       88.64       76.51      2.09 o
  -3   7   4      776.72      832.57     14.20 o
  -2   7   4       76.35       72.70      2.63 o
  -1   7   4      121.39      146.13      6.76 o
   0   7   4       61.60       52.40      2.23 o
   1   7   4      284.16      296.41      8.46 o
   2   7   4        2.30       -1.52      2.26 o
   3   7   4       39.19       56.93      5.37 o
   4   7   4        1.12        8.76      4.62 o
  -9   8   4       11.34       12.50      5.99 o
  -8   8   4       59.17       53.83      3.24 o
  -7   8   4      221.96      237.79     11.60 o
  -6   8   4       12.77       12.76      1.87 o
  -5   8   4        5.00        3.09      1.79 o
  -4   8   4        8.20        9.23      2.44 o
  -3   8   4      470.58      511.15     16.43 o
  -2   8   4       71.03       60.29      2.54 o
  -1   8   4       30.06       31.52      5.03 o
   0   8   4       26.13       14.47      3.12 o
   1   8   4      167.95      151.02      7.57 o
   2   8   4        3.42        3.45      3.96 o
   3   8   4        7.02        4.97      3.10 o
  -8   9   4        2.01        5.68      5.02 o
  -7   9   4        1.27       -2.13      2.13 o
  -6   9   4      174.78      137.28      4.49 o
  -5   9   4      397.92      424.43      8.26 o
  -4   9   4       24.39       22.54      2.57 o
  -3   9   4       23.74       25.68      2.39 o
  -2   9   4       45.39       34.98      3.43 o
  -1   9   4      294.42      292.92     11.97 o
   0   9   4       19.37        5.84      2.50 o
   1   9   4       40.38       34.44      3.51 o
   2   9   4        1.62       -4.28      4.28 o
  -8  10   4        4.49        4.19      2.94 o
  -7  10   4      144.65      141.08      6.00 o
  -6  10   4       98.51       85.15      4.41 o
  -5  10   4      155.60      178.58     13.12 o
  -4  10   4        0.60        5.52      2.22 o
  -3  10   4        9.94       13.11      2.50 o
  -2  10   4        5.59        2.79      4.27 o
  -1  10   4       80.03       90.24      7.30 o
   0  10   4        5.62        8.58      3.53 o
  -6  11   4        0.92        2.00      2.89 o
  -5  11   4        0.10        1.00      3.00 o
  -4  11   4       15.64       10.16      3.83 o
  -3  11   4       29.42       35.58      5.83 o
  -2  11   4        1.63        4.41      5.78 o
   1 -14   5        8.15       23.13      4.49 o
   2 -14   5       42.98       51.55      4.53 o
   3 -14   5       72.83       57.50      5.00 o
   4 -14   5       12.93        9.26      9.30 o
   5 -14   5        2.57        2.51      2.40 o
   6 -14   5        6.01        6.25      2.35 o
  -1 -13   5        0.94       -0.92      3.92 o
   0 -13   5       26.41       21.77      2.87 o
   1 -13   5       49.49       63.33      5.62 o
   2 -13   5        4.10       -2.99      2.99 o
   3 -13   5       21.69       20.58      3.57 o
   4 -13   5       69.44       58.60      5.61 o
   5 -13   5       14.45       23.56      7.54 o
   6 -13   5        9.46        9.72      2.92 o
   7 -13   5        2.63        6.73      2.84 o
  -2 -12   5        0.26        5.65      1.95 o
  -1 -12   5        4.98        7.74      2.20 o
   0 -12   5      160.37      149.74      8.37 o
   1 -12   5       99.96      106.13      5.80 o
   2 -12   5       18.37       15.82      3.38 o
   3 -12   5       35.06       41.59      4.15 o
   4 -12   5      405.00      376.22     11.08 o
   5 -12   5      142.29      143.30      9.39 o
   6 -12   5       31.86       35.60      2.66 o
   7 -12   5       79.99       80.97      4.23 o
   8 -12   5       17.58       16.25      4.93 o
  -3 -11   5        0.02       -1.16      2.03 o
  -2 -11   5       88.93       71.22      3.31 o
  -1 -11   5      169.73      180.07      9.67 o
   0 -11   5       72.50       58.06      3.10 o
   1 -11   5       18.15       11.13      2.91 o
   2 -11   5      194.88      181.10      5.25 o
   3 -11   5      458.07      446.03     16.45 o
   4 -11   5       61.28       49.55      4.65 o
   5 -11   5       17.65       19.01      2.93 o
   6 -11   5       19.22       21.08      2.44 o
   7 -11   5       55.68       63.75      4.02 o
   8 -11   5       17.67       20.22      4.71 o
  -4 -10   5       14.68        9.32      1.26 o
  -3 -10   5       58.84       80.55      4.43 o
  -2 -10   5        1.17       -0.19      0.93 o
  -1 -10   5       38.98       38.32      1.15 o
   0 -10   5       38.20       34.72      2.17 o
   1 -10   5      472.71      510.82     23.69 o
   2 -10   5      192.68      166.79      5.08 o
   3 -10   5      231.07      207.33     15.97 o
   4 -10   5       45.27       34.80      2.37 o
   5 -10   5       86.41       90.39      3.77 o
   6 -10   5        4.00        0.00      0.99 o
   7 -10   5      115.44      138.89      7.46 o
   8 -10   5        4.49        4.87      1.57 o
   9 -10   5       27.80       21.64      2.35 o
  -5  -9   5        0.50        1.57      2.11 o
  -4  -9   5       39.41       26.71      2.27 o
  -3  -9   5      489.42      510.23      8.95 o
  -2  -9   5       65.17       64.43      1.76 o
  -1  -9   5       74.17       84.27      2.82 o
   0  -9   5       20.19       17.52      2.46 o
   1  -9   5      639.72      661.10     12.92 o
   2  -9   5      193.48      190.58      5.33 o
   3  -9   5      110.64      130.46      3.40 o
   4  -9   5      246.11      235.99      3.81 o
   5  -9   5      993.88     1010.18     20.23 o
   6  -9   5       23.79       17.89      1.94 o
   7  -9   5        8.52       10.38      2.37 o
   8  -9   5        2.05        4.94      3.93 o
   9  -9   5      128.61      145.18     19.20 o
  -6  -8   5       21.10       21.34      2.28 o
  -5  -8   5      231.96      254.69      6.03 o
  -4  -8   5        0.97        0.32      1.21 o
  -3  -8   5      242.32      222.85      4.25 o
  -2  -8   5       25.40       16.63      1.14 o
  -1  -8   5      627.41      667.75      8.99 o
   0  -8   5       31.24       32.13      2.09 o
   1  -8   5      882.42      859.65     24.71 o
   2  -8   5       30.62       34.11      2.02 o
   3  -8   5     1288.00     1343.09     17.16 o
   4  -8   5      188.18      189.66      4.15 o
   5  -8   5      381.00      386.77     11.97 o
   6  -8   5        0.39       -0.51      1.38 o
   7  -8   5      181.28      190.91      9.96 o
   8  -8   5       15.98       12.59      2.04 o
   9  -8   5        2.46        7.03      2.48 o
  -7  -7   5       37.10       52.80      5.07 o
  -6  -7   5       72.45       60.58      2.99 o
  -5  -7   5      392.37      407.12     11.50 o
  -4  -7   5       65.86       59.19      1.93 o
  -3  -7   5        2.85       10.28      1.43 o
  -2  -7   5      154.29      139.49      2.48 o
  -1  -7   5     1806.23     1764.49     27.41 o
   0  -7   5       73.07       75.95      2.71 o
   1  -7   5       21.57       33.61      1.70 o
   2  -7   5       10.92        7.35      0.97 o
   3  -7   5     1422.71     1300.64     19.74 o
   4  -7   5       70.68       81.87      3.05 o
   5  -7   5      188.18      182.25      4.74 o
   6  -7   5        0.17       -1.20      1.22 o
   7  -7   5      443.98      488.80     13.76 o
   8  -7   5       28.14       25.91      4.28 o
   9  -7   5       10.98       18.26      4.34 o
  -7  -6   5      149.68      171.19      6.47 o
  -6  -6   5       12.06        7.96      1.64 o
  -5  -6   5      271.02      255.76      5.41 o
  -4  -6   5       57.63       40.02      1.60 o
  -3  -6   5     1134.15     1148.67     18.24 o
  -2  -6   5       18.58       28.18      2.87 o
  -1  -6   5       96.32       98.43      2.59 o
   0  -6   5      985.58     1119.52     44.88 o
   1  -6   5     2597.28     2447.97     45.63 o
   2  -6   5      367.67      394.74      6.50 o
   3  -6   5        3.76       14.78      0.75 o
   4  -6   5       21.49       29.92      1.18 o
   5  -6   5     1775.00     1897.87     26.90 o
   6  -6   5       48.60       35.99      1.47 o
   7  -6   5       45.42       53.39      3.47 o
   8  -6   5       37.49       38.04      5.21 o
   9  -6   5      113.55      123.28      7.95 o
  -8  -5   5        0.43       -3.00      3.00 o
  -7  -5   5       84.33       91.41     11.49 o
  -6  -5   5       40.62       34.86      1.84 o
  -5  -5   5      404.68      428.30     10.70 o
  -4  -5   5      465.94      443.36      7.49 o
  -3  -5   5     2535.98     2520.59     38.83 o
  -2  -5   5       10.70       14.90      1.26 o
  -1  -5   5      509.74      425.33      6.84 o
   0  -5   5       58.39       74.90      3.10 o
   1  -5   5     3751.13     3577.15     96.66 o
   2  -5   5       13.03       12.36      1.23 o
   3  -5   5       25.06       21.85      4.67 o
   4  -5   5     1616.29     1843.55     40.02 o
   5  -5   5      974.30      951.51     18.20 o
   6  -5   5       71.24       63.06      1.51 o
   7  -5   5      194.01      186.69      9.16 o
   8  -5   5        4.52        7.47      3.21 o
   9  -5   5      157.85      140.97      8.96 o
  -8  -4   5       11.67       17.94      3.62 o
  -7  -4   5       58.98       55.19      2.55 o
  -6  -4   5       20.32       16.74      1.23 o
  -5  -4   5     1768.58     1889.73     30.89 o
  -4  -4   5      358.95      387.52      6.50 o
  -3  -4   5      119.04      124.37      2.46 o
  -2  -4   5      149.91      147.86      2.64 o
  -1  -4   5     9178.11     8791.80    401.00 o
   0  -4   5      594.11      708.97     38.21 o
   1  -4   5       25.60       48.97      2.46 o
   2  -4   5       77.49       81.26      8.64 o
   3  -4   5     6931.06     6870.16    149.79 o
   4  -4   5      116.68      138.94      3.16 o
   5  -4   5       57.42       64.85      5.52 o
   6  -4   5      232.94      230.26      5.55 o
   7  -4   5      715.45      737.32     29.39 o
   8  -4   5       55.23       51.95      5.69 o
   9  -4   5        0.20       -1.33      3.76 o
  -9  -3   5       23.45       22.97      3.88 o
  -8  -3   5       31.63       29.23      5.00 o
  -7  -3   5      300.72      331.47      8.44 o
  -6  -3   5      131.24      135.18      5.89 o
  -5  -3   5       19.91       25.31      2.41 o
  -4  -3   5        1.09        1.31      1.17 o
  -3  -3   5     2030.83     1935.72     34.47 o
  -2  -3   5      451.34      606.55     11.17 o
  -1  -3   5     6483.36     6785.76    146.67 o
   0  -3   5        3.97        4.31      1.30 o
   1  -3   5     6325.94     6680.22    338.93 o
   2  -3   5        2.60        1.42      0.79 o
   3  -3   5     2467.97     2601.96     46.49 o
   4  -3   5      224.12      211.39      4.52 o
   5  -3   5     1006.63      993.27     26.53 o
   6  -3   5      136.61      141.69      4.96 o
   7  -3   5       79.75       70.11      4.08 o
   8  -3   5       61.18       56.10      5.04 o
   9  -3   5       75.52       58.65      6.12 o
  -9  -2   5        0.16       -4.80      4.92 o
  -8  -2   5        6.52        5.30      3.14 o
  -7  -2   5      819.09      881.44     16.85 o
  -6  -2   5       18.96       18.17      1.20 o
  -5  -2   5       26.97       36.61      1.59 o
  -4  -2   5       14.48       26.31      1.72 o
  -3  -2   5     6493.24     6370.61    112.49 o
  -2  -2   5     1325.92     1568.98     24.29 o
  -1  -2   5      489.86      764.01     17.16 o
   0  -2   5      419.78      371.25      9.03 o
   1  -2   5     7013.29     7353.91    185.80 o
   2  -2   5      608.45      643.56     24.15 o
   3  -2   5      209.78      197.98      5.31 o
   4  -2   5      257.69      246.36      7.32 o
   5  -2   5     1012.21     1008.85     24.66 o
   6  -2   5       50.13       63.98      4.53 o
   7  -2   5      216.03      214.54     11.23 o
   8  -2   5       15.73       19.39      4.18 o
  -9  -1   5      248.08      281.00     14.24 o
  -8  -1   5        3.96       10.33      3.11 o
  -7  -1   5      314.24      323.42      7.19 o
  -6  -1   5      143.69      131.70      3.73 o
  -5  -1   5     2315.37     2213.86     34.57 o
  -4  -1   5       28.44       47.74      2.78 o
  -3  -1   5      247.15      214.43      5.31 o
  -2  -1   5      202.74      372.51      7.12 o
  -1  -1   5     3910.25     3443.96     95.27 o
   0  -1   5      938.75     1134.57     31.74 o
   1  -1   5     1591.73     1777.44     39.60 o
   2  -1   5      519.36      529.31     14.01 o
   3  -1   5     1552.35     1476.72     33.11 o
   4  -1   5       49.47       53.30      3.82 o
   5  -1   5      235.86      212.89      6.67 o
   6  -1   5      371.61      397.67     15.76 o
   7  -1   5      199.39      188.84      9.88 o
   8  -1   5        9.21       13.45      4.03 o
  -9   0   5      362.71      381.80     18.27 o
  -8   0   5       20.86       21.36      2.80 o
  -7   0   5       91.55       96.43      4.51 o
  -6   0   5        0.00       -1.12      1.12 o
  -5   0   5     2548.09     2484.99     45.08 o
  -4   0   5        1.65        3.43      1.10 o
  -3   0   5     2439.83     2349.67     36.22 o
  -2   0   5      975.49     1428.31     25.82 o
  -1   0   5     7140.31     7389.23    160.32 o
   0   0   5      883.15      851.95     19.30 o
   1   0   5     2118.59     2188.31     48.26 o
   2   0   5       34.70       17.99      2.02 o
   3   0   5     2516.77     2462.10     54.84 o
   4   0   5      943.48     1015.20     40.95 o
   5   0   5      328.26      315.05     12.72 o
   6   0   5       17.13       22.32      4.41 o
   7   0   5       75.72       57.31      5.37 o
   8   0   5       20.88       23.81      6.33 o
 -10   1   5       29.95       37.18      4.21 o
  -9   1   5       28.83       34.11      4.38 o
  -8   1   5       52.91       49.90      1.85 o
  -7   1   5      897.84      957.66     23.86 o
  -6   1   5      204.50      188.69      4.42 o
  -5   1   5      364.63      406.34      8.00 o
  -4   1   5      287.09      257.40      5.23 o
  -3   1   5     4178.57     3799.11     67.57 o
  -2   1   5      358.70      420.62      8.05 o
  -1   1   5       33.12       73.77      6.09 o
   0   1   5     1982.69     2029.55     45.10 o
   1   1   5     3632.71     3857.30     84.34 o
   2   1   5      878.04      998.83     23.11 o
   3   1   5        6.13       15.91      2.10 o
   4   1   5       99.45       96.55      3.84 o
   5   1   5      490.68      470.52     12.31 o
   6   1   5        8.09        9.21      4.01 o
   7   1   5        8.40        9.83      3.90 o
 -10   2   5        5.90        6.45      5.41 o
  -9   2   5      178.91      192.43     10.85 o
  -8   2   5       33.92       19.95      1.31 o
  -7   2   5     1274.30     1306.73     51.69 o
  -6   2   5      152.05      144.11      4.45 o
  -5   2   5     1097.60     1013.80     18.68 o
  -4   2   5        1.81        1.61      1.38 o
  -3   2   5     2856.07     2855.25     57.14 o
  -2   2   5      485.63      381.93      9.06 o
  -1   2   5     4231.42     4416.14    146.00 o
   0   2   5       55.33       49.69      3.92 o
   1   2   5      413.91      339.11     23.54 o
   2   2   5      547.18      559.74     16.13 o
   3   2   5      702.88      679.30     17.20 o
   4   2   5        2.76        1.97      1.60 o
   5   2   5       58.91       41.95     11.49 o
   6   2   5       99.24       93.54      7.90 o
   7   2   5       50.07       54.07      6.86 o
 -10   3   5        5.86       13.19      3.89 o
  -9   3   5      313.05      348.83     16.91 o
  -8   3   5        7.98        4.18      2.11 o
  -7   3   5        0.59        9.98      2.39 o
  -6   3   5        4.99        8.66      1.30 o
  -5   3   5     3939.39     4080.99    120.56 o
  -4   3   5      372.00      402.56     11.93 o
  -3   3   5      345.41      378.49      9.18 o
  -2   3   5      275.55      397.37     20.15 o
  -1   3   5     3675.56     3888.53    145.92 o
   0   3   5      545.46      582.17     13.56 o
   1   3   5        0.60        6.49      2.11 o
   2   3   5      331.43      309.31      8.66 o
   3   3   5      360.86      324.46      7.05 o
   4   3   5      862.14      931.81     39.98 o
   5   3   5       35.82       23.02      4.13 o
   6   3   5       10.45       15.88      4.20 o
 -10   4   5       10.52       22.26      3.88 o
  -9   4   5      201.73      213.83     10.89 o
  -8   4   5        0.79       -0.08      1.72 o
  -7   4   5     1024.41     1060.48     25.49 o
  -6   4   5      489.28      504.35      9.09 o
  -5   4   5     2161.63     2207.75     42.73 o
  -4   4   5       11.47        9.47      2.15 o
  -3   4   5     1526.56     1536.37     67.21 o
  -2   4   5       24.00       31.49      1.86 o
  -1   4   5      445.49      465.42     14.30 o
   0   4   5      322.24      332.23      7.18 o
   1   4   5      439.20      461.56     18.51 o
   2   4   5       29.37       30.09      1.81 o
   3   4   5       13.70       20.16      7.69 o
   4   4   5       64.50       83.15      6.30 o
   5   4   5       19.39       18.60      2.83 o
   6   4   5       11.02       11.75      5.17 o
 -10   5   5        4.50        1.22      3.57 o
  -9   5   5       48.26       48.61      4.93 o
  -8   5   5        0.54       -1.79      1.79 o
  -7   5   5      502.59      498.54     11.36 o
  -6   5   5       21.19       23.79      1.89 o
  -5   5   5       48.37       53.16      1.77 o
  -4   5   5      254.74      246.87      9.49 o
  -3   5   5     1086.91     1136.83     49.18 o
  -2   5   5      523.41      586.07     16.45 o
  -1   5   5      113.13      133.75      4.28 o
   0   5   5        4.56        9.01      2.64 o
   1   5   5      192.96      155.75      4.11 o
   2   5   5      219.10      217.23      6.44 o
   3   5   5        9.14       18.67      2.09 o
   4   5   5        3.74        9.40      4.71 o
   5   5   5        3.27       -1.55      5.27 o
  -9   6   5      198.13      202.37     10.60 o
  -8   6   5        2.15       -2.41      2.60 o
  -7   6   5        1.92       10.39      7.45 o
  -6   6   5       63.67       45.94      3.79 o
  -5   6   5     2048.23     2147.31     31.18 o
  -4   6   5      671.02      764.99     25.23 o
  -3   6   5      339.63      317.02     13.38 o
  -2   6   5       82.48       88.57      2.93 o
  -1   6   5     1189.67     1207.49     23.96 o
   0   6   5      422.09      447.88      9.82 o
   1   6   5      135.07      104.63      4.35 o
   2   6   5      108.67      125.28      4.77 o
   3   6   5       85.05       74.72      5.51 o
   4   6   5        9.70       13.85      5.00 o
  -9   7   5      130.06      131.03      7.75 o
  -8   7   5       62.37       67.79      4.28 o
  -7   7   5      416.59      429.03     11.15 o
  -6   7   5       44.82       40.89      2.00 o
  -5   7   5      209.48      198.22      8.58 o
  -4   7   5      185.34      213.46      5.00 o
  -3   7   5       57.57       64.88      3.01 o
  -2   7   5       57.91       38.95      3.00 o
  -1   7   5      243.77      208.91     10.74 o
   0   7   5      363.02      386.33     17.44 o
   1   7   5       31.54       30.07      5.35 o
   2   7   5       12.16        6.57      3.13 o
   3   7   5       51.17       32.05      5.41 o
  -9   8   5        8.93        1.51      2.29 o
  -8   8   5       18.06       28.83      7.31 o
  -7   8   5       94.57       92.39      7.74 o
  -6   8   5        2.26        4.65      3.77 o
  -5   8   5       46.20       48.71      2.10 o
  -4   8   5       14.36       16.35      2.32 o
  -3   8   5      182.43      163.24      7.83 o
  -2   8   5       56.24       72.08      6.50 o
  -1   8   5       15.97        7.57      2.96 o
   0   8   5       44.84       46.88      4.81 o
   1   8   5       17.80       13.94      3.23 o
   2   8   5       24.49       21.14      3.37 o
  -8   9   5        0.85        2.30      2.29 o
  -7   9   5       27.90       22.32      4.75 o
  -6   9   5        5.24       14.61      3.69 o
  -5   9   5      283.41      279.18      7.30 o
  -4   9   5       82.76       79.99      7.28 o
  -3   9   5       58.62       51.27      3.05 o
  -2   9   5       76.99       88.50      9.24 o
  -1   9   5        0.99       -2.36      3.95 o
   0   9   5       49.09       47.04      5.23 o
   1   9   5       76.06       50.06      4.80 o
  -7  10   5        0.60       -0.75      4.86 o
  -6  10   5        4.53        7.42      4.38 o
  -5  10   5       32.87       29.64      2.16 o
  -4  10   5       47.19       63.51      3.67 o
  -3  10   5        0.88       -0.96      2.05 o
  -2  10   5        9.40       -1.61      2.99 o
  -1  10   5       55.55       47.53      3.57 o
   1 -14   6        0.07       -2.98      2.98 o
   2 -14   6       15.41       15.20      3.76 o
   3 -14   6      177.40      167.82     10.89 o
   4 -14   6       50.49       49.99      3.46 o
   5 -14   6        6.72        6.61      5.22 o
  -1 -13   6        4.60        2.59      2.71 o
   0 -13   6       13.24       15.14      2.99 o
   1 -13   6       33.09       47.80      4.29 o
   2 -13   6       22.84       28.55      5.38 o
   3 -13   6       27.38       21.61      4.79 o
   4 -13   6      147.02      151.02      6.33 o
   5 -13   6       31.67       31.18      4.58 o
   6 -13   6       28.19       26.39      6.46 o
   7 -13   6        0.97       -1.36      2.79 o
  -2 -12   6       12.03       17.06      3.63 o
  -1 -12   6        0.01        4.66      3.47 o
   0 -12   6       15.76       15.12      2.70 o
   1 -12   6       51.07       48.13      3.71 o
   2 -12   6       21.29       31.41      5.30 o
   3 -12   6      188.27      181.38      9.12 o
   4 -12   6       26.61       23.67      2.80 o
   5 -12   6       96.24       93.19      3.87 o
   6 -12   6       62.85       69.49      4.55 o
   7 -12   6       14.50       20.09      2.42 o
  -4 -11   6       11.64        5.80      3.11 o
  -3 -11   6       56.30       47.42      2.95 o
  -2 -11   6       46.85       58.75      3.11 o
  -1 -11   6       71.89       68.88      4.74 o
   0 -11   6       14.58       28.13      3.12 o
   1 -11   6       35.70       24.67      3.36 o
   2 -11   6      167.55      168.67      7.10 o
   3 -11   6       62.62       52.86      3.21 o
   4 -11   6       57.05       64.17      3.07 o
   5 -11   6       16.46       16.64      2.88 o
   6 -11   6      121.72      132.43     11.13 o
   7 -11   6       14.34       17.98      4.41 o
   8 -11   6       34.18       25.00      4.80 o
  -4 -10   6       37.83       46.67      3.18 o
  -3 -10   6        0.92        4.57      1.84 o
  -2 -10   6       69.82       70.03      2.68 o
  -1 -10   6      839.42      837.23     27.91 o
   0 -10   6      186.45      203.70      8.12 o
   1 -10   6        1.34        1.35      1.84 o
   2 -10   6       15.92       12.59      2.74 o
   3 -10   6      334.93      299.00      8.08 o
   4 -10   6      178.68      180.15      4.49 o
   5 -10   6       91.73       98.53      3.16 o
   6 -10   6        2.52        1.59      1.06 o
   7 -10   6       12.04       14.09      5.79 o
   8 -10   6       43.53       49.46      5.54 o
  -5  -9   6        9.05        2.38      1.65 o
  -4  -9   6        0.26        2.66      1.86 o
  -3  -9   6      288.79      276.89      5.34 o
  -2  -9   6      101.86      124.85      6.80 o
  -1  -9   6      192.88      164.35      3.58 o
   0  -9   6      110.33      104.28      5.06 o
   1  -9   6      730.42      666.06     15.95 o
   2  -9   6      480.39      500.62     14.25 o
   3  -9   6        1.42        2.80      0.91 o
   4  -9   6      147.18      142.80      2.68 o
   5  -9   6       95.98       98.28      2.27 o
   6  -9   6      154.22      142.41      3.73 o
   7  -9   6        0.35       -0.37      1.33 o
   8  -9   6       64.69       69.89      3.74 o
   9  -9   6       42.43       39.66      2.87 o
  -6  -8   6        5.01        5.52      2.02 o
  -5  -8   6       12.27       14.54      1.48 o
  -4  -8   6       54.43       63.31      2.04 o
  -3  -8   6      572.25      516.31     13.69 o
  -2  -8   6      435.66      474.17     10.21 o
  -1  -8   6       83.52       75.14      2.02 o
   0  -8   6      105.84      116.44      5.36 o
   1  -8   6       41.02       28.05      2.79 o
   2  -8   6      389.27      381.12      5.69 o
   3  -8   6        3.69        5.93      1.40 o
   4  -8   6       59.36       68.40      3.48 o
   5  -8   6       67.31       61.57      2.54 o
   6  -8   6      560.27      554.78     12.61 o
   7  -8   6       84.92       77.58      4.02 o
   8  -8   6       22.61       18.41      4.92 o
   9  -8   6       28.68       31.27      4.78 o
  -7  -7   6        0.17        3.86      2.98 o
  -6  -7   6        8.27       13.03      3.12 o
  -5  -7   6      318.20      316.31     10.01 o
  -4  -7   6      324.13      371.57      6.66 o
  -3  -7   6       18.22       20.29      2.25 o
  -2  -7   6        1.87        7.73      2.61 o
  -1  -7   6     1229.71     1268.90     29.80 o
   0  -7   6     2576.67     2806.54     99.34 o
   1  -7   6       21.74       28.33      0.89 o
   2  -7   6      249.00      228.25      6.01 o
   3  -7   6      642.26      616.64      9.86 o
   4  -7   6     1413.39     1366.98     24.91 o
   5  -7   6        1.21        6.26      1.88 o
   6  -7   6      337.46      362.61      8.47 o
   7  -7   6       14.33       15.92      1.25 o
   8  -7   6      222.17      189.87      7.59 o
   9  -7   6       15.25       18.75      3.80 o
  -7  -6   6      137.14      141.29      7.98 o
  -6  -6   6        5.86        7.83      4.64 o
  -5  -6   6       16.33       10.06      4.04 o
  -4  -6   6      251.35      277.83      5.03 o
  -3  -6   6      637.08      618.94     11.79 o
  -2  -6   6      743.88      840.60     16.25 o
  -1  -6   6     1782.84     1866.08     39.52 o
   0  -6   6     2370.39     2396.28    108.78 o
   1  -6   6     1108.56     1068.09     25.66 o
   2  -6   6      973.96      977.49     15.73 o
   3  -6   6       82.66       86.30      2.23 o
   4  -6   6      256.88      243.98      5.09 o
   5  -6   6       35.48       35.88      1.40 o
   6  -6   6        3.33       11.78      1.28 o
   7  -6   6        0.54        1.38      1.42 o
   8  -6   6      159.03      145.93      9.15 o
   9  -6   6       22.32       26.61      5.18 o
  -8  -5   6       45.81       65.63      4.96 o
  -7  -5   6      172.62      173.85      9.35 o
  -6  -5   6      205.04      235.54      6.94 o
  -5  -5   6       13.21       10.66      2.03 o
  -4  -5   6     1641.73     1671.15     30.25 o
  -3  -5   6      970.17      961.30     17.65 o
  -2  -5   6     2489.90     2461.95     45.67 o
  -1  -5   6      158.24      156.24      3.20 o
   0  -5   6      182.05      173.14     10.80 o
   1  -5   6     1605.11     1687.92     84.31 o
   2  -5   6     1807.10     1809.75     40.15 o
   3  -5   6       38.60       26.70      1.35 o
   4  -5   6       27.00       34.94      1.82 o
   5  -5   6      637.91      694.85     11.80 o
   6  -5   6      609.92      600.70     12.74 o
   7  -5   6       53.24       53.82      4.35 o
   8  -5   6        4.53        4.14      3.41 o
   9  -5   6        1.73       -2.46      3.88 o
  -8  -4   6       33.64       26.57      5.02 o
  -7  -4   6       74.32       61.12      5.25 o
  -6  -4   6      287.28      294.25     12.65 o
  -5  -4   6     2182.09     2208.29     40.19 o
  -4  -4   6      369.97      368.29      8.38 o
  -3  -4   6       38.81       33.06      4.61 o
  -2  -4   6      700.83      576.01     10.05 o
  -1  -4   6     1708.16     1804.31     38.71 o
   0  -4   6     1370.02     1380.51     44.06 o
   1  -4   6      569.80      741.02     65.19 o
   2  -4   6     1827.66     1788.54     57.40 o
   3  -4   6      128.61      112.56      4.15 o
   4  -4   6      361.52      346.87      7.08 o
   5  -4   6        5.30       13.62      2.79 o
   6  -4   6      304.80      313.81     16.75 o
   7  -4   6        6.23       10.88      5.70 o
   8  -4   6       35.60       35.14      4.66 o
  -9  -3   6      102.15       78.06      6.57 o
  -8  -3   6      173.92      188.31     10.01 o
  -7  -3   6      243.18      247.79      7.54 o
  -6  -3   6       15.60       15.73      1.33 o
  -5  -3   6     1426.49     1380.19     22.27 o
  -4  -3   6     2462.89     2383.69     37.09 o
  -3  -3   6      684.87      663.34     10.72 o
  -2  -3   6        0.18       16.61      1.08 o
  -1  -3   6     1273.14     1460.37     58.20 o
   0  -3   6     7479.76     7545.57    163.82 o
   1  -3   6       83.16       60.91      1.60 o
   2  -3   6       26.19       51.10      2.30 o
   3  -3   6      233.82      273.05      5.64 o
   4  -3   6     2665.79     2778.22     51.00 o
   5  -3   6       41.18       39.25      2.34 o
   6  -3   6       10.89       10.99      1.98 o
   7  -3   6       16.07        7.01      4.51 o
   8  -3   6      184.78      190.44     12.13 o
  -9  -2   6        0.39        4.78      3.74 o
  -8  -2   6      118.96      129.72      4.47 o
  -7  -2   6      252.82      261.21      7.10 o
  -6  -2   6     1045.08     1027.72     19.76 o
  -5  -2   6       82.11       81.08      2.19 o
  -4  -2   6     1198.98     1152.68     21.19 o
  -3  -2   6     1035.11     1028.58     16.25 o
  -2  -2   6     3608.36     3351.62     59.38 o
  -1  -2   6     1475.16     1569.61     36.08 o
   0  -2   6      906.87      832.32     23.89 o
   1  -2   6       46.47       45.30      2.11 o
   2  -2   6     2644.72     2684.94     75.30 o
   3  -2   6       34.52       39.58      2.49 o
   4  -2   6      340.76      317.72      8.56 o
   5  -2   6       54.40       43.44      2.96 o
   6  -2   6      381.28      371.54     10.83 o
   7  -2   6       32.25       41.19      4.66 o
   8  -2   6       19.93       20.73      4.30 o
  -9  -1   6       34.55       48.00      5.91 o
  -8  -1   6        4.49        7.50      2.08 o
  -7  -1   6      210.03      199.62      4.84 o
  -6  -1   6     1502.87     1479.90     24.05 o
  -5  -1   6      510.23      476.26      9.22 o
  -4  -1   6      596.30      582.75     11.65 o
  -3  -1   6      279.47      316.75      6.17 o
  -2  -1   6     4964.15     4662.50    103.21 o
  -1  -1   6     1141.07     1129.99     22.19 o
   0  -1   6      356.94      379.28      9.36 o
   1  -1   6       49.27       93.05      3.41 o
   2  -1   6     3076.71     3160.99     69.87 o
   3  -1   6      173.88      178.42      5.32 o
   4  -1   6       25.79       25.36      2.07 o
   5  -1   6       52.16       42.85      4.47 o
   6  -1   6      352.88      335.00     10.44 o
   7  -1   6        1.84       -4.15      4.15 o
   8  -1   6        4.92       10.27      4.62 o
  -9   0   6      129.32      130.34      8.39 o
  -8   0   6      388.75      397.61     15.86 o
  -7   0   6      281.19      252.81      5.62 o
  -6   0   6        5.30       11.99      2.57 o
  -5   0   6     2119.85     2202.61     40.68 o
  -4   0   6     6457.92     6355.54    195.66 o
  -3   0   6       37.95       23.03      1.72 o
  -2   0   6      155.95      111.76      2.82 o
  -1   0   6     1854.36     2183.30     47.88 o
   0   0   6     4613.58     4674.88    101.87 o
   1   0   6       44.09       81.06      9.71 o
   2   0   6     1450.94     1544.80     35.18 o
   3   0   6       19.96       20.82      2.13 o
   4   0   6     1053.46     1016.91     27.15 o
   5   0   6       15.20        9.82      3.75 o
   6   0   6       42.93       33.20      3.18 o
   7   0   6       13.98       15.47      4.44 o
  -9   1   6        9.61        6.47      3.62 o
  -8   1   6      450.28      487.69     15.18 o
  -7   1   6      469.19      458.48      9.56 o
  -6   1   6      760.06      690.63     16.99 o
  -5   1   6      249.20      273.71      8.21 o
  -4   1   6     1891.79     1725.85     31.58 o
  -3   1   6      743.87      756.90     13.91 o
  -2   1   6      457.50      390.04     10.07 o
  -1   1   6        1.26        9.35      1.86 o
   0   1   6     1488.30     1410.50     31.71 o
   1   1   6      352.62      409.23     10.16 o
   2   1   6      302.10      313.28     13.47 o
   3   1   6       32.80       26.83      4.50 o
   4   1   6      916.94      902.36     31.60 o
   5   1   6        3.57        6.50      3.56 o
   6   1   6      137.73      142.25      6.46 o
   7   1   6        0.15        0.66      3.93 o
 -10   2   6      193.65      200.31     11.00 o
  -9   2   6       44.53       45.62      4.66 o
  -8   2   6       62.44       78.32      2.59 o
  -7   2   6        2.87        8.58      2.08 o
  -6   2   6      626.83      591.53     14.71 o
  -5   2   6      570.31      566.43     10.90 o
  -4   2   6       14.10       25.14      2.56 o
  -3   2   6       23.51       29.12      1.39 o
  -2   2   6     2592.20     2478.57     65.14 o
  -1   2   6       12.46       10.85      1.73 o
   0   2   6        2.42        3.26      1.97 o
   1   2   6       12.77       17.07      3.15 o
   2   2   6     1802.36     1808.19     42.01 o
   3   2   6       15.29       13.47      3.52 o
   4   2   6      112.57       93.14      3.62 o
   5   2   6       93.56      112.74      7.20 o
   6   2   6      195.72      162.81     10.91 o
 -10   3   6       48.65       73.13      5.49 o
  -9   3   6      123.03      133.10      8.44 o
  -8   3   6      376.69      364.34     10.68 o
  -7   3   6       26.00       19.92      1.96 o
  -6   3   6       75.55       72.01      2.14 o
  -5   3   6      291.63      284.59      5.05 o
  -4   3   6     4197.73     4231.88     75.64 o
  -3   3   6      980.52     1099.38     22.01 o
  -2   3   6     1236.05     1248.46     28.44 o
  -1   3   6       20.14       26.18      2.00 o
   0   3   6     2054.72     2236.47     50.56 o
   1   3   6       37.29       40.92      2.85 o
   2   3   6      304.90      276.30      8.14 o
   3   3   6       24.89       15.26      3.55 o
   4   3   6      202.55      202.92     27.93 o
   5   3   6       31.39       24.29      4.19 o
   6   3   6       48.01       38.51      5.36 o
  -9   4   6       51.44       34.29      5.05 o
  -8   4   6      524.04      553.57     28.65 o
  -7   4   6       12.89        6.36      2.01 o
  -6   4   6       39.18       41.50      2.72 o
  -5   4   6      198.23      190.22      4.89 o
  -4   4   6      691.39      649.06     12.93 o
  -3   4   6       15.41       23.50      1.88 o
  -2   4   6      183.93      197.47      5.63 o
  -1   4   6        7.72        6.55      3.57 o
   0   4   6     1471.74     1531.82     36.31 o
   1   4   6        2.12       12.20      2.09 o
   2   4   6      136.76      147.88      5.61 o
   3   4   6       15.34        9.47      1.99 o
   4   4   6      495.16      451.72     22.78 o
   5   4   6       41.33       35.52      5.17 o
  -9   5   6        2.18        4.75      3.24 o
  -8   5   6      108.20      114.15      6.14 o
  -7   5   6        0.94        1.31      2.05 o
  -6   5   6      225.69      254.07      7.27 o
  -5   5   6       94.79       83.71      2.06 o
  -4   5   6        7.30        8.23      1.43 o
  -3   5   6        4.01        5.46      2.51 o
  -2   5   6      637.86      697.66     14.29 o
  -1   5   6      225.28      216.38      5.40 o
   0   5   6      372.46      325.54      9.14 o
   1   5   6        2.82        4.08      2.02 o
   2   5   6      319.21      312.61      9.44 o
   3   5   6       23.02       12.19      5.06 o
   4   5   6        1.57        1.17      3.74 o
  -9   6   6      156.40      148.22      8.86 o
  -8   6   6      175.47      176.43      7.31 o
  -7   6   6       41.29       39.31      2.61 o
  -6   6   6      334.93      348.53      8.26 o
  -5   6   6       36.58       29.02      2.82 o
  -4   6   6       46.21       58.05      3.44 o
  -3   6   6        0.82        4.40      3.03 o
  -2   6   6      487.94      498.95     13.38 o
  -1   6   6      106.89       91.86     11.70 o
   0   6   6       16.22       32.19      2.62 o
   1   6   6       22.55       14.18      2.35 o
   2   6   6      129.61      115.47      7.09 o
   3   6   6        2.87        0.54      3.63 o
  -9   7   6       12.80       11.23      3.39 o
  -8   7   6      282.96      290.40     10.77 o
  -7   7   6       37.64       34.08      2.60 o
  -6   7   6      101.59       82.88      2.86 o
  -5   7   6        6.11        0.20      2.97 o
  -4   7   6      445.54      499.32     42.15 o
  -3   7   6       67.49       66.52      3.90 o
  -2   7   6        1.97        5.14      3.74 o
  -1   7   6       61.67       39.71      3.95 o
   0   7   6      337.81      348.83     14.96 o
   1   7   6       97.58       77.34      5.57 o
   2   7   6        2.91       -1.74      3.34 o
  -8   8   6      111.54       96.74      4.75 o
  -7   8   6       24.34       30.86      4.62 o
  -6   8   6       34.65       45.66      2.81 o
  -5   8   6       32.36       32.93      2.59 o
  -4   8   6      126.61      125.69      4.41 o
  -3   8   6        0.66        3.95      1.94 o
  -2   8   6       92.77      127.72      6.49 o
  -1   8   6        4.75        3.92      3.25 o
   0   8   6       68.29       57.47      5.05 o
   1   8   6       23.49       25.01      3.50 o
  -7   9   6       23.89       24.58      7.41 o
  -6   9   6      119.46      112.65      4.12 o
  -5   9   6       42.39       40.83      2.63 o
  -4   9   6        0.85        0.88      2.41 o
  -3   9   6        0.69        2.62      2.68 o
  -2   9   6      111.84      122.44      8.19 o
  -1   9   6       10.06        9.90      4.29 o
   0   9   6        6.11       11.76      4.56 o
  -5  10   6        2.59        8.88      2.73 o
  -4  10   6       53.82       50.33      3.43 o
  -3  10   6       36.66       41.93     12.12 o
   1 -14   7       19.70       18.93      3.30 o
   2 -14   7      121.63      122.88      8.50 o
   3 -14   7       10.70       10.21      3.72 o
   4 -14   7        7.58        4.46      2.27 o
   5 -14   7        1.01       -1.51      2.41 o
  -1 -13   7       76.25       56.35      4.53 o
   0 -13   7      157.82      153.19      8.65 o
   1 -13   7       11.15       10.77      4.27 o
   2 -13   7        4.74        4.97      4.48 o
   3 -13   7       39.13       33.64      3.26 o
   4 -13   7       67.21       68.69      3.63 o
   5 -13   7        3.82        2.82      2.07 o
   6 -13   7        0.83        6.53      2.24 o
  -2 -12   7      130.32      149.28      8.36 o
  -1 -12   7       25.66       24.12      4.09 o
   0 -12   7        5.84        4.06      2.71 o
   1 -12   7       58.14       46.87      3.87 o
   2 -12   7      181.73      199.48      8.98 o
   3 -12   7       35.40       34.09      6.71 o
   4 -12   7      100.52       97.29      6.65 o
   5 -12   7        0.10        1.90      1.92 o
   6 -12   7       79.29       66.91      4.59 o
   7 -12   7        0.17       -1.83      3.48 o
  -3 -11   7       18.04       13.15      2.45 o
  -2 -11   7      127.58      117.37      5.24 o
  -1 -11   7      103.92       93.35      4.70 o
   0 -11   7       51.54       64.39      4.10 o
   1 -11   7       83.08       75.37      4.90 o
   2 -11   7      152.70      151.08      6.68 o
   3 -11   7       20.88       20.23      2.22 o
   4 -11   7       17.55       19.73      2.26 o
   5 -11   7        5.90        2.61      2.35 o
   6 -11   7      187.81      172.87      5.84 o
   7 -11   7        7.11       10.79      4.29 o
   8 -11   7       40.36       30.46      3.87 o
  -4 -10   7      103.30      101.06      5.88 o
  -3 -10   7       39.83       37.07      2.19 o
  -2 -10   7        1.94       -0.13      0.86 o
  -1 -10   7        8.61        3.95      0.65 o
   0 -10   7      579.04      574.74     20.72 o
   1 -10   7      102.24      108.10      5.64 o
   2 -10   7      107.12       94.16      5.34 o
   3 -10   7       38.23       41.85      1.97 o
   4 -10   7      408.43      416.18      6.63 o
   5 -10   7       34.49       27.65      1.15 o
   6 -10   7       46.75       36.17      1.97 o
   7 -10   7       10.33       12.34      4.14 o
   8 -10   7      146.63      139.28      8.72 o
  -5  -9   7       36.99       26.27      2.34 o
  -4  -9   7      216.41      213.40      9.33 o
  -3  -9   7       42.37       49.92      1.73 o
  -2  -9   7      448.10      521.64     19.60 o
  -1  -9   7      192.35      190.47      7.18 o
   0  -9   7      791.05      760.18     16.83 o
   1  -9   7       19.96       22.37      1.74 o
   2  -9   7      515.51      541.55      8.04 o
   3  -9   7       11.20       11.56      0.93 o
   4  -9   7      310.43      322.94      7.27 o
   5  -9   7       27.59       26.41      3.09 o
   6  -9   7      132.26      137.89      3.92 o
   7  -9   7        0.46        1.32      1.21 o
   8  -9   7       39.47       33.67      4.75 o
  -6  -8   7      127.67      137.11      7.38 o
  -5  -8   7       49.66       56.44      2.41 o
  -4  -8   7       77.54       50.16      3.34 o
  -3  -8   7        4.97       10.07      1.39 o
  -2  -8   7     1153.25     1184.82     45.62 o
  -1  -8   7       43.14       40.47      1.51 o
   0  -8   7       23.13       18.15      0.97 o
   1  -8   7       17.85       15.37      0.85 o
   2  -8   7     2304.49     2321.80     32.81 o
   3  -8   7       10.61       10.62      1.77 o
   4  -8   7       12.20       11.48      1.13 o
   5  -8   7       94.81      109.76      3.18 o
   6  -8   7      301.30      306.41      7.65 o
   7  -8   7       12.50        4.61      2.28 o
   8  -8   7        1.99        7.29      2.22 o
  -7  -7   7       27.81       34.82      4.63 o
  -6  -7   7       69.93       66.68      4.27 o
  -5  -7   7       20.76       13.71      1.67 o
  -4  -7   7      708.78      722.93     32.01 o
  -3  -7   7      239.34      217.20      4.90 o
  -2  -7   7      840.16      844.51     19.02 o
  -1  -7   7       36.02       39.63      1.68 o
   0  -7   7     1334.44     1367.46     49.06 o
   1  -7   7       21.07       23.38      1.07 o
   2  -7   7      396.46      398.52      7.16 o
   3  -7   7      467.59      479.04      9.14 o
   4  -7   7      597.09      629.08     16.52 o
   5  -7   7       57.22       59.37      1.94 o
   6  -7   7        4.37        4.66      0.82 o
   7  -7   7       86.58       83.45      6.76 o
   8  -7   7       80.64       66.70      3.60 o
  -7  -6   7        2.46       12.81      4.31 o
  -6  -6   7       60.38       71.55      4.36 o
  -5  -6   7      387.50      325.28     10.59 o
  -4  -6   7      827.77      818.82     16.37 o
  -3  -6   7       72.86       91.24      3.23 o
  -2  -6   7       25.80       32.58      1.22 o
  -1  -6   7       65.78       83.70      1.99 o
   0  -6   7     2629.01     2724.96    113.00 o
   1  -6   7     1394.39     1423.67     39.44 o
   2  -6   7        4.51        8.16      1.80 o
   3  -6   7       36.79       40.63      1.82 o
   4  -6   7     2402.47     2496.44     70.36 o
   5  -6   7      841.20      848.50     16.87 o
   6  -6   7      164.13      137.32      3.84 o
   7  -6   7       49.45       55.81      2.48 o
   8  -6   7       38.91       28.81      5.07 o
  -8  -5   7       29.23       23.88      3.72 o
  -7  -5   7       20.41       12.11      6.19 o
  -6  -5   7      562.77      591.60     25.50 o
  -5  -5   7      248.73      229.48      6.80 o
  -4  -5   7        3.80        8.48      1.94 o
  -3  -5   7      127.84      120.38      4.61 o
  -2  -5   7     1427.41     1332.40     27.28 o
  -1  -5   7      168.90      189.40      4.76 o
   0  -5   7      260.79      305.65     21.53 o
   1  -5   7      871.33      881.79     69.32 o
   2  -5   7     2496.12     2636.25    112.07 o
   3  -5   7      344.47      318.00      7.46 o
   4  -5   7        3.71       11.01      1.20 o
   5  -5   7      727.15      739.06     14.99 o
   6  -5   7      261.47      275.83      8.25 o
   7  -5   7       16.64       14.54      2.26 o
   8  -5   7       28.62       17.73      5.45 o
  -8  -4   7       22.29       27.95      3.94 o
  -7  -4   7        5.26        6.43      2.67 o
  -6  -4   7      329.12      340.92      7.46 o
  -5  -4   7       95.48      100.39      2.36 o
  -4  -4   7      233.04      213.49      4.62 o
  -3  -4   7      211.34      220.72      3.65 o
  -2  -4   7     1826.72     1819.69     28.45 o
  -1  -4   7       77.63       50.15      2.99 o
   0  -4   7      755.97      699.84     34.14 o
   1  -4   7      165.70      163.08     19.80 o
   2  -4   7     1151.54     1271.80     64.50 o
   3  -4   7      952.10      940.18     19.84 o
   4  -4   7      161.42      159.34      3.79 o
   5  -4   7       50.84       50.64      4.47 o
   6  -4   7      183.12      173.65      5.66 o
   7  -4   7      239.66      222.01      7.42 o
   8  -4   7       30.09       17.41      4.44 o
  -8  -3   7      370.31      423.13     23.25 o
  -7  -3   7       14.56       10.47      5.32 o
  -6  -3   7        1.51        9.41      3.47 o
  -5  -3   7      147.69      146.78      3.50 o
  -4  -3   7     5801.15     5780.65    176.86 o
  -3  -3   7      478.44      460.54      7.73 o
  -2  -3   7       21.67       28.75      4.36 o
  -1  -3   7       14.53       54.38      7.98 o
   0  -3   7     4868.90     5230.37    134.62 o
   1  -3   7      414.47      383.46     13.30 o
   2  -3   7      125.33      164.73      5.04 o
   3  -3   7      778.55      824.41     37.38 o
   4  -3   7     1027.50     1057.66     36.59 o
   5  -3   7      379.34      365.98     10.23 o
   6  -3   7        0.15       -1.80      4.34 o
   7  -3   7      212.58      227.01     12.93 o
   8  -3   7       12.07        7.75      4.46 o
  -9  -2   7        2.87        6.51      3.20 o
  -8  -2   7      206.36      217.25     31.82 o
  -7  -2   7       31.51       28.32      3.61 o
  -6  -2   7      734.46      730.96     22.22 o
  -5  -2   7       30.36       28.42      2.77 o
  -4  -2   7      649.87      696.30     13.25 o
  -3  -2   7      285.07      224.98      3.89 o
  -2  -2   7      828.63      688.73     18.21 o
  -1  -2   7        0.98        7.77      1.41 o
   0  -2   7     1853.28     2084.32     87.85 o
   1  -2   7      899.47      782.87     35.16 o
   2  -2   7     1172.00     1273.16     47.74 o
   3  -2   7      214.07      221.20     19.14 o
   4  -2   7      568.26      541.67     13.92 o
   5  -2   7      709.88      716.61     26.64 o
   6  -2   7       75.60       68.53      5.37 o
   7  -2   7        8.24        8.54      3.79 o
  -9  -1   7       10.63        3.28      3.50 o
  -8  -1   7       16.21       20.69      2.16 o
  -7  -1   7      148.84      139.61      4.63 o
  -6  -1   7      390.19      383.93      8.01 o
  -5  -1   7       16.01       16.77      1.51 o
  -4  -1   7       53.68       43.60      2.37 o
  -3  -1   7      274.85      241.61      6.26 o
  -2  -1   7     2596.69     2547.97     45.94 o
  -1  -1   7      945.52      822.52     23.99 o
   0  -1   7      110.15       88.78      6.41 o
   1  -1   7      509.10      484.91     12.57 o
   2  -1   7      508.98      508.04     12.72 o
   3  -1   7      912.22      933.77     38.29 o
   4  -1   7       52.30       42.85      4.04 o
   5  -1   7       65.41       70.21      5.01 o
   6  -1   7      115.18       93.99      6.12 o
   7  -1   7       88.38       86.43      7.36 o
  -9   0   7        0.89       -1.19      3.33 o
  -8   0   7      458.51      490.94     16.45 o
  -7   0   7       79.27       59.90      2.16 o
  -6   0   7      376.77      333.76     17.74 o
  -5   0   7      229.10      186.91      5.45 o
  -4   0   7     1929.68     1851.11     41.31 o
  -3   0   7      633.72      652.59     12.27 o
  -2   0   7      575.60      661.23     12.90 o
  -1   0   7     1812.19     1729.86     38.57 o
   0   0   7     1085.83     1076.94     24.63 o
   1   0   7      917.32     1029.46     24.06 o
   2   0   7        9.28       10.61      4.22 o
   3   0   7      162.95      151.07     12.66 o
   4   0   7      363.78      361.44     13.99 o
   5   0   7      170.58      172.66      8.83 o
   6   0   7       18.91       20.43      4.17 o
   7   0   7       81.11       94.56      7.38 o
  -9   1   7        1.02       -3.30      3.54 o
  -8   1   7      588.70      617.88     13.02 o
  -7   1   7       76.05       73.66      3.04 o
  -6   1   7      123.12      112.01      5.65 o
  -5   1   7      315.90      276.46      7.23 o
  -4   1   7      963.49      975.87     18.34 o
  -3   1   7     1012.32      951.63     17.92 o
  -2   1   7      547.45      526.58     12.62 o
  -1   1   7        6.58       20.58      3.92 o
   0   1   7     2223.18     2332.83     52.37 o
   1   1   7     1853.58     1966.90     78.54 o
   2   1   7      104.79       94.80      3.87 o
   3   1   7       39.59       38.14      4.06 o
   4   1   7       48.81       30.82      3.95 o
   5   1   7      322.84      319.07     14.70 o
   6   1   7       16.95       20.96      5.83 o
  -9   2   7        3.03        2.77      4.78 o
  -8   2   7        1.12       13.93      6.89 o
  -7   2   7      267.53      283.14     11.17 o
  -6   2   7      607.44      607.60     21.46 o
  -5   2   7       37.63       45.37      3.23 o
  -4   2   7      185.74      189.62      4.35 o
  -3   2   7     1638.37     1546.39     28.46 o
  -2   2   7     1551.41     1588.24     36.08 o
  -1   2   7      685.27      709.01     17.30 o
   0   2   7      167.16      161.58      4.98 o
   1   2   7      674.13      663.73     21.72 o
   2   2   7      204.13      186.23      8.41 o
   3   2   7      206.66      225.50     10.07 o
   4   2   7       15.11       23.58      5.31 o
   5   2   7       27.59       13.21      4.18 o
   6   2   7       41.62       21.23      3.26 o
  -9   3   7       25.11       23.04      3.87 o
  -8   3   7      368.73      385.07     15.29 o
  -7   3   7        1.22        3.67      5.33 o
  -6   3   7      553.39      536.78     13.57 o
  -5   3   7      244.85      230.81      4.37 o
  -4   3   7      500.23      447.01      9.43 o
  -3   3   7      631.60      605.43     12.02 o
  -2   3   7      375.96      361.56     11.99 o
  -1   3   7     1295.97     1346.93     32.46 o
   0   3   7      191.23      185.26      6.72 o
   1   3   7       84.60       97.04      8.51 o
   2   3   7      322.27      256.61     11.21 o
   3   3   7      177.68      196.11      6.33 o
   4   3   7       50.45       44.70      4.81 o
   5   3   7        4.71       -5.65      5.65 o
  -9   4   7       32.69       30.98      4.22 o
  -8   4   7      288.39      254.00     11.30 o
  -7   4   7      181.48      167.08      7.24 o
  -6   4   7        0.00        4.83      2.34 o
  -5   4   7      292.53      302.46     12.76 o
  -4   4   7     1167.61     1163.65     22.62 o
  -3   4   7     1342.23     1467.46     34.64 o
  -2   4   7       34.25       33.27      3.51 o
  -1   4   7      110.17       92.27      3.75 o
   0   4   7      754.53      668.17     51.06 o
   1   4   7     1162.87     1227.78     30.78 o
   2   4   7       82.06       60.09      3.08 o
   3   4   7       84.48       74.20      5.46 o
   4   4   7        7.61        9.98      4.18 o
  -9   5   7        0.33        1.57      3.43 o
  -8   5   7       41.65       31.00      4.31 o
  -7   5   7      287.88      287.79     12.80 o
  -6   5   7      100.41       88.54      8.67 o
  -5   5   7      185.18      206.21     10.08 o
  -4   5   7      137.36      115.70      4.09 o
  -3   5   7      181.73      181.87      6.72 o
  -2   5   7      279.03      252.09     15.53 o
  -1   5   7       15.90       27.66      3.41 o
   0   5   7        4.68       16.88      4.69 o
   1   5   7      208.88      225.88     10.28 o
   2   5   7        6.55       12.10      5.02 o
   3   5   7        6.48        9.51      3.70 o
  -9   6   7       84.63       81.18      6.00 o
  -8   6   7        5.88        2.30      3.27 o
  -7   6   7       11.49       15.47      2.40 o
  -6   6   7      162.93      139.49      3.93 o
  -5   6   7      450.94      508.48     28.33 o
  -4   6   7        9.06       20.12      4.33 o
  -3   6   7       11.18        9.00      3.08 o
  -2   6   7       59.03       37.95      3.82 o
  -1   6   7      233.62      259.10     11.81 o
   0   6   7       69.98       64.46      5.61 o
   1   6   7        9.34        2.62      3.40 o
   2   6   7       22.13        8.98      3.88 o
  -8   7   7       37.36       33.06      3.81 o
  -7   7   7       41.20       44.21      2.99 o
  -6   7   7       44.37       30.51      3.69 o
  -5   7   7      238.85      271.47      8.89 o
  -4   7   7       89.54       83.83      4.05 o
  -3   7   7      328.79      370.79     15.83 o
  -2   7   7       80.92       62.29      4.38 o
  -1   7   7       35.32       37.42      4.92 o
   0   7   7       74.89       55.55      5.00 o
   1   7   7       63.73       67.44      5.56 o
  -7   8   7      152.14      168.62      7.16 o
  -6   8   7        6.66        8.13      1.77 o
  -5   8   7        2.26        4.42      2.11 o
  -4   8   7       66.59       56.01      3.33 o
  -3   8   7      173.29      187.72     10.62 o
  -2   8   7        0.01       -3.06      3.06 o
  -1   8   7        0.08       -2.46      4.52 o
   0   8   7        8.15        4.73      4.54 o
  -6   9   7        1.12       -5.70      5.70 o
  -5   9   7       43.46       61.23      3.27 o
  -4   9   7        6.15        7.03      5.60 o
  -3   9   7       21.04       25.04      3.53 o
  -2   9   7        1.38        0.11      2.80 o
   1 -14   8        2.67        3.56      3.10 o
   2 -14   8        1.08       -1.43      4.62 o
   3 -14   8       26.06       19.16      2.56 o
   4 -14   8        0.01        2.66      5.09 o
  -1 -13   8        1.00        1.18      2.68 o
   0 -13   8       73.89       58.78      4.52 o
   1 -13   8      117.10      137.88      8.19 o
   2 -13   8       33.07       18.28      3.56 o
   3 -13   8       20.65       17.99      7.81 o
   4 -13   8        4.41        4.64      2.30 o
   5 -13   8       23.60       27.29      4.68 o
   6 -13   8        3.61        6.18      5.11 o
  -2 -12   8        9.58        9.30      3.63 o
  -1 -12   8       69.14       74.60      5.22 o
   0 -12   8      299.34      252.72     10.83 o
   1 -12   8      385.02      382.67     15.04 o
   2 -12   8       11.69       11.18      3.24 o
   3 -12   8       27.10       30.64      5.14 o
   4 -12   8       34.46       28.86      2.62 o
   5 -12   8      153.40      146.95      5.96 o
   6 -12   8        0.63        3.18      4.73 o
   7 -12   8       10.42        9.18      3.44 o
  -3 -11   8        0.42       -0.02      2.25 o
  -2 -11   8      201.85      184.23      9.45 o
  -1 -11   8       67.34       81.91      3.70 o
   0 -11   8       11.48       16.79      2.24 o
   1 -11   8       25.96       18.89      4.37 o
   2 -11   8      121.71      101.76      5.16 o
   3 -11   8      214.44      212.01      5.27 o
   4 -11   8       11.24        5.98      2.69 o
   5 -11   8       36.61       35.07      1.96 o
   6 -11   8        2.47        9.54      3.05 o
   7 -11   8       28.01       29.45      4.07 o
  -4 -10   8      162.58      125.91      7.13 o
  -3 -10   8       46.43       63.05      2.53 o
  -2 -10   8       65.47       46.50      2.20 o
  -1 -10   8      151.11      171.59      8.03 o
   0 -10   8      192.82      173.03      8.92 o
   1 -10   8      239.01      266.80     10.59 o
   2 -10   8       70.27       62.92      2.45 o
   3 -10   8      134.52      145.81      2.87 o
   4 -10   8       18.05       15.88      0.98 o
   5 -10   8       25.34       25.18      2.57 o
   6 -10   8        0.15        0.88      2.03 o
   7 -10   8      154.11      172.12      6.73 o
   8 -10   8        8.59        6.50      3.03 o
  -5  -9   8       35.68       33.93      2.42 o
  -4  -9   8      261.40      228.80      8.50 o
  -3  -9   8      255.13      268.46     18.70 o
  -2  -9   8        1.62        2.77      0.95 o
  -1  -9   8       44.21       48.46      2.73 o
   0  -9   8      565.33      559.27     22.01 o
   1  -9   8      881.75      908.73     27.35 o
   2  -9   8      270.05      250.05      4.85 o
   3  -9   8       40.51       45.17      1.74 o
   4  -9   8      219.04      206.34      5.09 o
   5  -9   8      621.57      632.54     18.74 o
   6  -9   8       36.09       26.61      2.50 o
   7  -9   8       24.41       27.67      4.54 o
   8  -9   8        9.66        3.92      2.17 o
  -6  -8   8      111.31      109.24      6.49 o
  -5  -8   8      133.44      157.68      5.86 o
  -4  -8   8        8.18        3.58      2.06 o
  -3  -8   8       80.20       80.72      4.15 o
  -2  -8   8       97.67       85.74      2.70 o
  -1  -8   8      177.23      198.57      6.18 o
   0  -8   8       23.90       19.64      1.40 o
   1  -8   8      631.12      611.66     19.08 o
   2  -8   8      117.13      111.53      2.10 o
   3  -8   8      785.61      798.58     15.32 o
   4  -8   8       71.25       55.62      1.84 o
   5  -8   8      125.38      134.86      3.44 o
   6  -8   8       82.52       84.05      5.66 o
   7  -8   8       98.57       96.63      4.41 o
   8  -8   8       10.06       12.48      2.34 o
  -6  -7   8        2.15        3.04      2.24 o
  -5  -7   8      123.57      145.88     15.76 o
  -4  -7   8      172.13      161.03      6.88 o
  -3  -7   8        7.80       18.37      1.30 o
  -2  -7   8       47.52       52.20      2.52 o
  -1  -7   8      699.92      689.43     18.49 o
   0  -7   8       55.35       49.42      2.24 o
   1  -7   8       48.06       48.84      1.63 o
   2  -7   8      148.55      154.44      6.16 o
   3  -7   8     1042.71     1082.60     20.17 o
   4  -7   8        4.19        0.61      1.92 o
   5  -7   8        9.84       18.48      1.37 o
   6  -7   8       91.72       63.53      1.94 o
   7  -7   8      422.17      409.41     14.20 o
   8  -7   8        1.18       -1.45      4.16 o
  -7  -6   8      200.79      237.63     17.89 o
  -6  -6   8        6.80        7.82      2.41 o
  -5  -6   8       60.76       52.66      4.68 o
  -4  -6   8     1029.55     1004.84     25.50 o
  -3  -6   8     3698.93     3892.07    107.14 o
  -2  -6   8        2.72        3.84      1.59 o
  -1  -6   8      290.75      296.10      7.67 o
   0  -6   8      162.72      180.96     27.87 o
   1  -6   8     1200.64     1306.33    107.81 o
   2  -6   8        0.13        1.71      1.23 o
   3  -6   8      928.53     1038.00     23.80 o
   4  -6   8       32.34       22.43      1.24 o
   5  -6   8      579.18      531.07     11.29 o
   6  -6   8        2.16        5.98      1.60 o
   7  -6   8      100.82       97.17      6.81 o
   8  -6   8        0.42       -4.97      4.97 o
  -7  -5   8      336.14      367.93     12.37 o
  -6  -5   8       34.30       32.91      3.35 o
  -5  -5   8       94.67       96.68      5.96 o
  -4  -5   8       16.32       23.09      2.11 o
  -3  -5   8     1434.39     1420.50     28.09 o
  -2  -5   8        9.97        8.93      1.53 o
  -1  -5   8      231.15      224.09     26.38 o
   0  -5   8        1.54        2.13      2.52 o
   1  -5   8     2079.60     2238.13    244.88 o
   2  -5   8       22.58       21.86      2.89 o
   3  -5   8      297.71      268.34      5.68 o
   4  -5   8       56.93       49.20      2.01 o
   5  -5   8      908.91      955.26     24.66 o
   6  -5   8       14.30       12.46      1.63 o
   7  -5   8       43.76       30.47      5.64 o
   8  -5   8        0.34       -5.96      5.96 o
  -8  -4   8        2.91        6.55      3.16 o
  -7  -4   8       67.02       83.10      6.81 o
  -6  -4   8        5.15        3.52      3.66 o
  -5  -4   8      178.18      178.36      3.55 o
  -4  -4   8       66.36       62.45      2.90 o
  -3  -4   8      238.90      248.11      6.37 o
  -2  -4   8      153.28      166.64      3.05 o
  -1  -4   8     4247.62     4559.66    237.88 o
   0  -4   8      155.39      182.00      6.30 o
   1  -4   8       20.03       42.63     15.50 o
   2  -4   8       12.82       21.38      1.96 o
   3  -4   8     1281.95     1300.73     40.18 o
   4  -4   8       33.78       32.86      1.80 o
   5  -4   8        0.37        8.21      1.77 o
   6  -4   8        1.29        2.72      2.19 o
   7  -4   8      213.83      214.43     12.68 o
  -8  -3   8      246.11      242.51     16.63 o
  -7  -3   8      138.89      136.95      4.68 o
  -6  -3   8       25.28       18.74      3.73 o
  -5  -3   8      873.96      912.69     20.08 o
  -4  -3   8        1.49        0.67      1.31 o
  -3  -3   8     1304.01     1291.01     20.44 o
  -2  -3   8      306.99      341.59     15.03 o
  -1  -3   8     2414.24     2466.29    134.03 o
   0  -3   8      160.17      171.58      4.94 o
   1  -3   8     1775.65     1711.73     52.95 o
   2  -3   8       41.38       49.23      2.65 o
   3  -3   8      693.32      769.34     43.02 o
   4  -3   8        6.18       11.21      2.14 o
   5  -3   8      466.39      431.30     12.40 o
   6  -3   8        2.55        6.85      6.01 o
   7  -3   8       50.49       60.39      6.98 o
  -8  -2   8       92.58       82.28      3.66 o
  -7  -2   8      617.07      650.20     43.20 o
  -6  -2   8        0.36       -1.71      1.71 o
  -5  -2   8        0.27       11.31      1.78 o
  -4  -2   8       76.58       83.23      1.80 o
  -3  -2   8     2847.99     2750.39     86.22 o
  -2  -2   8       52.59       46.25      2.70 o
  -1  -2   8       96.36      103.54      3.42 o
   0  -2   8      387.22      486.79     22.35 o
   1  -2   8     5249.63     5687.03    165.25 o
   2  -2   8      114.96      117.72     12.70 o
   3  -2   8       41.68       47.22      3.03 o
   4  -2   8      128.48      130.35      7.32 o
   5  -2   8      526.03      529.12     21.61 o
   6  -2   8       13.61       21.25      6.46 o
   7  -2   8        0.17       -4.28      6.19 o
  -9  -1   8       68.08       73.22      6.56 o
  -8  -1   8       22.73       23.81      2.22 o
  -7  -1   8      195.10      206.56      9.95 o
  -6  -1   8        7.02        4.50      1.80 o
  -5  -1   8      709.80      665.11     13.04 o
  -4  -1   8       33.24       25.96      1.78 o
  -3  -1   8     1010.45     1021.17     45.15 o
  -2  -1   8        4.76        5.68      2.73 o
  -1  -1   8     2755.78     2742.52     77.00 o
   0  -1   8        3.32        1.85      2.03 o
   1  -1   8      782.85      790.03     30.77 o
   2  -1   8        2.19        1.82      2.39 o
   3  -1   8     1243.74     1358.94     46.63 o
   4  -1   8       17.39       14.00      5.09 o
   5  -1   8       41.52       40.74      5.12 o
   6  -1   8       34.89       58.80      7.25 o
  -9   0   8      159.25      201.56     11.42 o
  -8   0   8       26.24       30.23      3.70 o
  -7   0   8       94.62       76.53      8.24 o
  -6   0   8        0.46        4.43      4.18 o
  -5   0   8     1209.86     1257.08     56.25 o
  -4   0   8       16.71       10.74      1.68 o
  -3   0   8      109.10       86.65      2.37 o
  -2   0   8       15.71       24.66      1.44 o
  -1   0   8     2319.62     2282.41     51.75 o
   0   0   8        1.77        0.23      3.33 o
   1   0   8      579.96      603.84     46.83 o
   2   0   8       39.24       39.06      2.90 o
   3   0   8      904.55      907.44     33.19 o
   4   0   8        3.86        6.03      3.81 o
   5   0   8       55.66       47.75      6.31 o
   6   0   8       91.85      127.58      9.18 o
  -9   1   8       80.33       86.83      6.27 o
  -8   1   8        0.71       -2.25      2.25 o
  -7   1   8      778.80      804.30     28.94 o
  -6   1   8      129.17      105.69      5.50 o
  -5   1   8      382.45      367.62     13.92 o
  -4   1   8        3.29        0.33      2.21 o
  -3   1   8     2066.40     2103.13     46.50 o
  -2   1   8      757.97      802.80     24.91 o
  -1   1   8      401.59      391.19     22.58 o
   0   1   8        4.25        6.52      2.97 o
   1   1   8     2329.31     2415.88    111.21 o
   2   1   8      264.05      253.92     10.86 o
   3   1   8       28.38       26.08      3.85 o
   4   1   8       47.28       65.30      6.25 o
   5   1   8      279.86      280.80     15.30 o
  -9   2   8        6.58       13.52      3.92 o
  -8   2   8        1.06        0.54      3.21 o
  -7   2   8      478.27      498.60     18.90 o
  -6   2   8       16.58        5.18      2.94 o
  -5   2   8      310.13      302.83     14.30 o
  -4   2   8       80.98       88.25      2.57 o
  -3   2   8      105.61       86.52      3.61 o
  -2   2   8        2.23        5.34      1.93 o
  -1   2   8      221.99      209.48     10.36 o
   0   2   8        0.12       -2.29      2.29 o
   1   2   8      169.27      162.13      8.10 o
   2   2   8       32.71       41.92      3.93 o
   3   2   8      134.59      157.82      9.02 o
   4   2   8        0.67       -1.59      3.72 o
   5   2   8       70.09       72.42      7.12 o
  -9   3   8      315.38      325.92     16.97 o
  -8   3   8       13.00        9.92      3.48 o
  -7   3   8       53.76       53.90      4.27 o
  -6   3   8        4.32        1.64      1.92 o
  -5   3   8     1158.81     1254.65     53.85 o
  -4   3   8      202.75      196.31      5.90 o
  -3   3   8        5.37        6.28      1.64 o
  -2   3   8        9.36        9.58      2.40 o
  -1   3   8      309.23      280.70     11.59 o
   0   3   8        5.41        6.55      4.44 o
   1   3   8        7.18       16.93      3.45 o
   2   3   8       40.96       43.72      4.58 o
   3   3   8      204.70      199.45     10.56 o
   4   3   8       39.69       55.57      5.40 o
  -9   4   8      230.15      227.52     12.08 o
  -8   4   8       20.48       12.20      3.70 o
  -7   4   8      432.33      438.21     12.26 o
  -6   4   8      143.64      126.90      3.24 o
  -5   4   8      616.99      615.01     30.34 o
  -4   4   8       22.73       26.59      2.16 o
  -3   4   8      701.03      760.35     28.05 o
  -2   4   8       71.69       73.78      4.62 o
  -1   4   8      151.48      123.53      6.74 o
   0   4   8       19.57       30.50      3.69 o
   1   4   8       88.34      100.57      6.14 o
   2   4   8        2.45        4.89      3.74 o
   3   4   8       40.41       19.10      5.39 o
  -8   5   8       34.89       33.23      2.97 o
  -7   5   8      392.27      385.85     15.74 o
  -6   5   8       50.57       54.38      2.46 o
  -5   5   8        0.28        4.98      1.80 o
  -4   5   8        0.70        5.67      2.35 o
  -3   5   8      938.47      933.46     33.95 o
  -2   5   8      190.22      209.23      9.77 o
  -1   5   8        0.45        0.50      2.93 o
   0   5   8        6.88        5.99      3.30 o
   1   5   8       84.49       60.05      5.00 o
   2   5   8        5.08       13.61      5.13 o
  -8   6   8       13.83       13.61      3.40 o
  -7   6   8       77.70       68.61      3.65 o
  -6   6   8       50.68       53.39      3.24 o
  -5   6   8      172.52      184.18      9.66 o
  -4   6   8       41.95       37.67      4.46 o
  -3   6   8       61.97       39.89      3.84 o
  -2   6   8       11.91       23.97      3.63 o
  -1   6   8       72.19       82.33      5.60 o
   0   6   8        0.89        6.59      3.42 o
   1   6   8        2.09        4.61      4.77 o
  -7   7   8       35.72       40.97      3.30 o
  -6   7   8       66.81       47.47      6.25 o
  -5   7   8      210.98      206.00      6.55 o
  -4   7   8       14.16       21.21      3.70 o
  -3   7   8       17.07       19.79      4.54 o
  -2   7   8        3.51        1.37      3.15 o
  -1   7   8      124.48       95.87      7.04 o
   0   7   8      117.61      139.95      9.65 o
  -6   8   8       12.99       16.77      2.93 o
  -5   8   8       26.08       15.89      3.11 o
  -4   8   8       27.96       33.91      3.13 o
  -3   8   8       50.17       47.10      4.59 o
  -2   8   8       56.29       47.93      5.51 o
   2 -14   9       32.25       28.56      3.83 o
   3 -14   9       80.47       73.71      5.70 o
  -1 -13   9        9.71       11.28      4.12 o
   0 -13   9        1.14        2.47      3.04 o
   1 -13   9        1.17        7.43      4.62 o
   2 -13   9        7.68       11.50      2.45 o
   3 -13   9       83.36       67.06      6.50 o
   4 -13   9       16.30       20.52      2.59 o
   5 -13   9       27.30       29.25      2.39 o
  -2 -12   9       45.89       48.23      4.14 o
  -1 -12   9        4.52        2.44      2.93 o
   0 -12   9       13.36        7.87      2.34 o
   1 -12   9       81.51       75.36      3.54 o
   2 -12   9       98.96       98.24      4.57 o
   3 -12   9        9.74        8.62      1.93 o
   4 -12   9        1.20        0.54      1.97 o
   5 -12   9      104.95       92.75      4.60 o
   6 -12   9       55.70       68.10      5.32 o
  -3 -11   9       30.20       25.30      3.64 o
  -2 -11   9       16.60       36.26      5.18 o
  -1 -11   9       29.18       31.50      3.45 o
   0 -11   9       82.38       87.12      5.33 o
   1 -11   9      143.52      122.87      7.03 o
   2 -11   9       29.23       35.01      2.09 o
   3 -11   9      280.61      260.59      7.40 o
   4 -11   9       84.99       79.53      3.00 o
   5 -11   9       57.40       56.37      3.29 o
   6 -11   9       31.99       25.28      3.90 o
   7 -11   9       60.14       63.15      6.37 o
  -4 -10   9        1.72        3.04      3.71 o
  -3 -10   9       58.63       65.07      5.91 o
  -2 -10   9       17.69       19.70      4.04 o
  -1 -10   9      189.38      180.04      5.45 o
   0 -10   9      272.92      289.28      6.17 o
   1 -10   9        4.99        8.15      1.07 o
   2 -10   9       13.80       15.45      3.21 o
   3 -10   9      234.94      216.45      7.30 o
   4 -10   9      258.47      241.52     19.22 o
   5 -10   9       48.19       41.48      7.96 o
   6 -10   9        0.35        2.97      4.88 o
   7 -10   9       11.41        8.23      3.18 o
  -5  -9   9       25.09       20.16      3.80 o
  -4  -9   9       23.73       18.90      2.47 o
  -3  -9   9      468.13      474.22     23.91 o
  -2  -9   9      211.61      216.68      9.33 o
  -1  -9   9      243.82      209.13     11.10 o
   0  -9   9      271.33      271.43     12.37 o
   1  -9   9      357.13      357.03     11.57 o
   2  -9   9      151.28      142.89      3.19 o
   3  -9   9       22.50       22.93      2.25 o
   4  -9   9       89.88       92.54      3.75 o
   5  -9   9      296.76      270.00     13.19 o
   6  -9   9      129.82       96.95      3.99 o
   7  -9   9        1.06        4.82      2.82 o
  -6  -8   9       11.03       16.16      2.22 o
  -5  -8   9        7.39       11.69      2.73 o
  -4  -8   9        5.22        6.47      1.45 o
  -3  -8   9      189.72      174.56      7.52 o
  -2  -8   9       13.74       27.33      3.98 o
  -1  -8   9      316.44      305.94     10.16 o
   0  -8   9       74.72       73.22      2.24 o
   1  -8   9      785.42      828.12     36.20 o
   2  -8   9     1067.22     1162.92     29.18 o
   3  -8   9        6.25        8.20      1.29 o
   4  -8   9        9.81        9.49      2.81 o
   5  -8   9      163.70      168.40      8.28 o
   6  -8   9      627.45      634.70     17.66 o
   7  -8   9        1.03        6.54      2.89 o
  -6  -7   9        6.07        8.51      2.25 o
  -5  -7   9      145.57      158.88      5.30 o
  -4  -7   9       35.63       38.78      2.01 o
  -3  -7   9      173.70      155.13      3.83 o
  -2  -7   9       61.79       53.58      3.16 o
  -1  -7   9     1861.69     1926.36     67.03 o
   0  -7   9      513.15      468.48     17.89 o
   1  -7   9      116.71      127.10      7.53 o
   2  -7   9      113.34      123.81     18.36 o
   3  -7   9      370.27      382.43     13.55 o
   4  -7   9      194.67      168.88      8.09 o
   5  -7   9       91.30       69.94      3.27 o
   6  -7   9        3.04       17.65      3.43 o
   7  -7   9       10.91        4.03      4.69 o
  -7  -6   9       90.82       89.98      4.64 o
  -6  -6   9        8.27        8.29      2.48 o
  -5  -6   9      360.15      345.46     20.92 o
  -4  -6   9      232.85      240.59      5.63 o
  -3  -6   9       37.99       38.53      1.24 o
  -2  -6   9        2.85        8.54      1.90 o
  -1  -6   9      829.96      853.86     50.56 o
   0  -6   9      364.77      337.00     35.67 o
   1  -6   9     1628.02     1809.74    173.01 o
   2  -6   9      374.51      357.13     31.41 o
   3  -6   9       47.75       52.25      5.06 o
   4  -6   9      272.57      285.66     10.21 o
   5  -6   9      136.05      124.03      9.62 o
   6  -6   9       33.62       23.17      4.77 o
   7  -6   9        0.74        6.74      4.93 o
  -7  -5   9       76.27       71.28      4.00 o
  -6  -5   9      141.69      142.11     14.00 o
  -5  -5   9       26.66       17.48      2.14 o
  -4  -5   9       43.67       40.82      2.87 o
  -3  -5   9     1401.89     1475.82     22.74 o
  -2  -5   9     1207.30     1214.64     44.15 o
  -1  -5   9       75.98       64.71      3.64 o
   0  -5   9       95.88      104.71      9.09 o
   1  -5   9     3043.71     3575.27    312.43 o
   2  -5   9     1677.69     1817.21    212.25 o
   3  -5   9        0.58        2.82      2.04 o
   4  -5   9      164.83      169.89      6.27 o
   5  -5   9       94.67       98.70     12.49 o
   6  -5   9      221.77      229.13     11.00 o
   7  -5   9        1.59       -5.47      5.47 o
  -8  -4   9        8.45        6.49      2.85 o
  -7  -4   9        3.86        8.30      3.93 o
  -6  -4   9      166.59      159.43      5.44 o
  -5  -4   9      514.46      524.19     26.30 o
  -4  -4   9       89.86       92.09      2.03 o
  -3  -4   9       19.56       29.15      1.87 o
  -2  -4   9      840.22      835.22     31.03 o
  -1  -4   9      818.36      831.85     40.20 o
   0  -4   9       34.90       34.73      6.90 o
   1  -4   9        8.18       15.25      5.30 o
   2  -4   9      771.35      785.01     51.87 o
   3  -4   9      580.41      608.63     13.83 o
   4  -4   9      194.54      184.48     11.38 o
   5  -4   9        3.97        2.87      2.75 o
   6  -4   9      165.47      190.28     11.01 o
   7  -4   9       14.14        7.47      4.25 o
  -8  -3   9      263.13      268.26     15.63 o
  -7  -3   9       54.52       55.64      3.21 o
  -6  -3   9        0.08        4.15      1.47 o
  -5  -3   9      414.50      398.79     14.63 o
  -4  -3   9      895.21      880.95     16.37 o
  -3  -3   9       48.05       40.72      3.18 o
  -2  -3   9      215.17      211.05     10.07 o
  -1  -3   9      496.25      555.47     13.89 o
   0  -3   9      720.73      634.48     22.92 o
   1  -3   9      865.63      917.51     39.68 o
   2  -3   9      161.23      142.83      6.01 o
   3  -3   9      144.30      130.43     15.51 o
   4  -3   9      201.40      203.76      9.50 o
   5  -3   9       45.17       39.63      2.98 o
   6  -3   9        1.10        0.84      3.66 o
   7  -3   9        2.55        5.71      4.59 o
  -8  -2   9      102.98      108.77      4.66 o
  -7  -2   9      327.26      316.38     24.62 o
  -6  -2   9      243.79      214.19     12.74 o
  -5  -2   9      328.00      305.47     21.82 o
  -4  -2   9      903.85      813.02     15.54 o
  -3  -2   9     1590.91     1630.83     55.72 o
  -2  -2   9     1422.95     1401.20     32.98 o
  -1  -2   9       86.55      111.48      7.88 o
   0  -2   9      397.83      370.69     20.06 o
   1  -2   9      618.04      644.56     29.82 o
   2  -2   9      723.07      712.55     44.43 o
   3  -2   9       26.69       24.44      3.84 o
   4  -2   9      190.50      205.03      9.85 o
   5  -2   9       33.12       41.91      5.90 o
   6  -2   9       84.84       93.15      7.46 o
  -8  -1   9        8.16       13.01      3.31 o
  -7  -1   9      306.63      296.77     11.24 o
  -6  -1   9      535.23      546.86     20.28 o
  -5  -1   9      689.12      602.04     22.42 o
  -4  -1   9      196.21      171.30      5.60 o
  -3  -1   9      363.25      378.62     18.72 o
  -2  -1   9     1309.12     1267.47     27.66 o
  -1  -1   9       93.21       80.52      3.56 o
   0  -1   9        1.11        2.93      2.03 o
   1  -1   9        4.52       12.57      3.97 o
   2  -1   9      422.06      452.89     16.90 o
   3  -1   9       18.13       14.95      5.19 o
   4  -1   9        1.57       -3.45      3.45 o
   5  -1   9        0.95        0.55      3.97 o
   6  -1   9       45.77       65.00      6.20 o
  -8   0   9      270.01      258.17      9.16 o
  -7   0   9        1.07        5.82      4.78 o
  -6   0   9      166.51      165.98      7.73 o
  -5   0   9      529.00      510.40     18.78 o
  -4   0   9      784.30      718.68     53.80 o
  -3   0   9       35.70       25.93      2.28 o
  -2   0   9      919.62      904.52     19.81 o
  -1   0   9       18.03       21.21      4.98 o
   0   0   9      437.83      401.59     21.87 o
   1   0   9      145.93      150.24      7.27 o
   2   0   9      130.96      132.59      7.10 o
   3   0   9       47.31       38.73      4.45 o
   4   0   9      258.39      276.98     13.18 o
   5   0   9        0.70        1.81      4.43 o
  -8   1   9      258.64      256.61     13.63 o
  -7   1   9      157.61      160.86      8.05 o
  -6   1   9      262.76      243.76     10.71 o
  -5   1   9      103.47       95.53      6.29 o
  -4   1   9      945.61      910.67     21.91 o
  -3   1   9     1255.60     1207.85     23.46 o
  -2   1   9      866.00      879.11     27.67 o
  -1   1   9       10.48       12.55      2.39 o
   0   1   9     1125.75     1172.78     40.88 o
   1   1   9        5.48        5.43      3.38 o
   2   1   9       57.04       69.80      5.45 o
   3   1   9       20.17       12.98      3.99 o
   4   1   9      232.00      205.49     12.49 o
   5   1   9        0.02       -4.90      6.28 o
  -8   2   9       12.22        9.86      3.65 o
  -7   2   9      181.33      200.25      9.15 o
  -6   2   9      753.73      751.76     27.52 o
  -5   2   9       35.00       34.84      5.05 o
  -4   2   9       34.67       27.88      2.12 o
  -3   2   9      286.11      258.35      7.23 o
  -2   2   9     2024.18     2220.88     72.91 o
  -1   2   9       20.20       20.50      3.50 o
   0   2   9      195.22      168.64      7.92 o
   1   2   9        7.21       11.12      3.39 o
   2   2   9      266.41      298.14     13.39 o
   3   2   9        2.60        3.79      5.32 o
   4   2   9       39.24       33.14      4.91 o
  -8   3   9       93.20       98.64      7.45 o
  -7   3   9       51.02       49.75      4.89 o
  -6   3   9      444.49      451.72     24.14 o
  -5   3   9       21.88       14.07      2.64 o
  -4   3   9      259.08      264.83      9.58 o
  -3   3   9        1.55        3.41      6.05 o
  -2   3   9      111.66      106.11      5.99 o
  -1   3   9      188.90      186.13      9.29 o
   0   3   9      311.94      369.84     15.54 o
   1   3   9       32.59       28.43      4.25 o
   2   3   9       23.18       16.07      3.95 o
   3   3   9        1.94       10.09      5.76 o
  -8   4   9       97.35      106.72      7.02 o
  -7   4   9        1.39        6.71      2.64 o
  -6   4   9        1.07       -2.91      2.91 o
  -5   4   9      100.40       93.61      3.69 o
  -4   4   9      361.51      375.92     10.92 o
  -3   4   9        0.58       14.77      4.78 o
  -2   4   9        3.32       15.77      3.31 o
  -1   4   9       50.76       27.66      3.52 o
   0   4   9      493.91      537.13     22.22 o
   1   4   9       64.82       59.92      5.13 o
   2   4   9        0.04       -0.28      3.71 o
  -8   5   9       18.84       22.12      3.94 o
  -7   5   9      130.68      113.61      5.01 o
  -6   5   9      204.89      204.77      7.94 o
  -5   5   9        9.42        5.87      2.01 o
  -4   5   9      184.62      162.29     10.44 o
  -3   5   9       16.71       18.77      4.55 o
  -2   5   9      233.76      273.69     12.58 o
  -1   5   9       82.09       63.48      5.66 o
   0   5   9      107.85       83.81      7.38 o
   1   5   9        0.21        6.01      3.99 o
  -7   6   9        6.64        2.69      2.36 o
  -6   6   9      185.52      185.98     14.82 o
  -5   6   9       14.19       11.22      1.77 o
  -4   6   9       18.66       31.08      2.72 o
  -3   6   9        6.44       -3.36      4.47 o
  -2   6   9       99.14      115.15      7.38 o
  -1   6   9        0.06        1.20      3.52 o
   0   6   9       16.06       29.24      4.08 o
  -5   7   9        0.39        3.59      6.97 o
  -4   7   9      115.05      124.92      5.98 o
  -3   7   9       12.07       16.80      3.64 o
  -2   7   9       16.81       11.14      3.47 o
   0 -13  10      175.13      174.02      9.92 o
   1 -13  10        2.03        4.60      3.46 o
   2 -13  10       18.07       20.23      5.47 o
   3 -13  10        2.05       -2.72      2.72 o
   4 -13  10       46.60       47.21      3.35 o
  -2 -12  10       76.06       81.39      6.81 o
  -1 -12  10        5.58       11.42      3.78 o
   0 -12  10       34.69       23.79      3.73 o
   1 -12  10       23.18       12.87      3.19 o
   2 -12  10      229.69      231.69     12.13 o
   3 -12  10      124.77      105.28      6.53 o
   4 -12  10       49.35       55.18      5.38 o
   5 -12  10       36.00       23.13      4.09 o
  -3 -11  10        1.88        5.41      3.94 o
  -2 -11  10      108.21      109.33      7.96 o
  -1 -11  10        5.20        5.03      3.34 o
   0 -11  10       41.16       52.37      4.28 o
   1 -11  10      232.47      197.27      5.62 o
   2 -11  10      688.94      707.28     17.46 o
   3 -11  10       75.35       78.16      5.18 o
   4 -11  10       10.38       10.93      2.50 o
   5 -11  10        2.62        3.92      3.07 o
   6 -11  10      144.25      172.22      9.99 o
  -4 -10  10       76.12      111.42      7.66 o
  -3 -10  10       45.51       38.19      5.62 o
  -2 -10  10       52.92       46.28      2.63 o
  -1 -10  10       35.14       26.82      2.01 o
   0 -10  10      161.16      194.33     17.36 o
   1 -10  10        1.03        1.98      1.08 o
   2 -10  10        5.36        7.87      7.12 o
   3 -10  10       66.41       52.34      4.50 o
   4 -10  10      180.02      201.30      5.73 o
   5 -10  10        0.22        0.35      1.83 o
  -5  -9  10       23.10       17.63      2.07 o
  -4  -9  10      232.62      241.77     15.95 o
  -3  -9  10        3.39        7.29      1.79 o
  -2  -9  10      133.03      145.40      8.63 o
  -1  -9  10        5.94        7.29      3.91 o
   0  -9  10       57.36       51.46      1.43 o
   1  -9  10      195.64      179.96     10.09 o
   2  -9  10      554.68      549.55     17.76 o
   3  -9  10       50.20       35.59      2.74 o
   4  -9  10      296.15      294.04      7.94 o
   5  -9  10        0.30        1.94      2.06 o
   6  -9  10        8.60       10.57      2.67 o
   7  -9  10       24.52       29.29      3.58 o
  -5  -8  10      106.55      104.47      9.56 o
  -4  -8  10        2.47        0.62      2.66 o
  -3  -8  10       15.99        8.59      2.40 o
  -2  -8  10     1606.70     1640.58     52.52 o
  -1  -8  10      770.58      753.63     33.69 o
   0  -8  10       12.61       14.70      1.64 o
   1  -8  10       93.71       83.81      5.61 o
   2  -8  10      727.56      750.46     40.82 o
   3  -8  10       16.68       15.23      1.50 o
   4  -8  10       27.99       34.59      3.11 o
   5  -8  10       58.49       66.08      6.27 o
   6  -8  10      132.58      133.36      7.33 o
   7  -8  10        0.42        4.88      3.66 o
  -6  -7  10       63.18       62.50      3.58 o
  -5  -7  10        6.57        9.93      2.26 o
  -4  -7  10      241.15      235.53     15.83 o
  -3  -7  10       17.00       13.69      0.85 o
  -2  -7  10      211.54      201.73      5.40 o
  -1  -7  10      112.57      115.95      2.76 o
   0  -7  10      182.11      168.19     13.29 o
   1  -7  10       58.43       61.09      5.30 o
   2  -7  10       53.59       70.94     16.91 o
   3  -7  10        2.67        4.14      2.03 o
   4  -7  10      297.71      260.08     17.73 o
   5  -7  10        9.82        7.97      4.13 o
   6  -7  10      101.66      115.83      5.45 o
   7  -7  10       31.38       39.60      5.89 o
  -6  -6  10        2.86        4.04      3.54 o
  -5  -6  10        5.32        7.22      2.25 o
  -4  -6  10      565.74      581.34     14.38 o
  -3  -6  10       47.44       51.07      1.40 o
  -2  -6  10       20.00       22.69      2.19 o
  -1  -6  10        2.53        3.04      1.27 o
   0  -6  10      873.02      914.34     68.17 o
   1  -6  10      123.68      113.95     12.12 o
   2  -6  10      153.75      122.60     23.64 o
   3  -6  10       47.80       33.94      2.45 o
   4  -6  10      442.46      441.15     49.84 o
   5  -6  10       22.20       14.25      4.30 o
   6  -6  10       24.81       10.97      4.92 o
   7  -6  10       11.78       12.85      6.00 o
  -7  -5  10       83.85       68.34      6.28 o
  -6  -5  10      502.06      557.07     30.56 o
  -5  -5  10       63.81       46.17      4.96 o
  -4  -5  10      384.96      386.56     10.11 o
  -3  -5  10       29.59       25.48      3.01 o
  -2  -5  10     1370.60     1335.60     44.85 o
  -1  -5  10      377.81      374.80     23.77 o
   0  -5  10      618.08      695.32     60.31 o
   1  -5  10      137.13      121.03     15.07 o
   2  -5  10      261.22      268.19     41.13 o
   3  -5  10        3.48        4.58      1.48 o
   4  -5  10      168.33      207.98      9.68 o
   5  -5  10      151.33      162.08      8.50 o
   6  -5  10       89.62       97.06      6.78 o
  -7  -4  10        2.88        2.90      2.63 o
  -6  -4  10      719.78      791.11     35.63 o
  -5  -4  10       11.46        9.87      1.60 o
  -4  -4  10      279.56      277.65     15.92 o
  -3  -4  10      137.42      133.91      3.33 o
  -2  -4  10     1249.54     1284.68     91.69 o
  -1  -4  10      189.09      169.43     15.80 o
   0  -4  10       56.78       44.99      2.35 o
   1  -4  10      122.19      110.94      6.99 o
   2  -4  10      313.39      336.38     29.38 o
   3  -4  10      162.90      154.90      4.84 o
   4  -4  10       71.02       71.06      4.95 o
   5  -4  10       35.97       30.78      4.27 o
   6  -4  10       74.03       81.15      7.18 o
  -8  -3  10      196.06      229.65     23.69 o
  -7  -3  10       41.20       29.18      3.31 o
  -6  -3  10       62.07       58.87      3.14 o
  -4  -3  10      480.87      520.22     13.11 o
  -3  -3  10        4.25       -0.95      3.92 o
  -2  -3  10        2.97        3.00      3.14 o
  -1  -3  10       33.32       21.50      4.14 o
   0  -3  10      909.26      903.28     61.57 o
   1  -3  10       45.96       38.49      1.93 o
   2  -3  10       22.27       26.26      2.07 o
   3  -3  10      129.93      124.09      4.39 o
   4  -3  10      579.57      608.38     25.20 o
   5  -3  10       86.97       84.59      6.36 o
   6  -3  10        0.18        3.93      5.48 o
  -8  -2  10      192.53      195.62      7.49 o
  -7  -2  10       12.53       19.40      2.98 o
  -6  -2  10      318.97      324.20     13.24 o
  -5  -2  10       55.46       43.04      4.66 o
  -4  -2  10      523.28      572.48     14.16 o
  -3  -2  10       93.65       88.17      3.38 o
  -2  -2  10      744.81      713.22     40.02 o
  -1  -2  10       55.50       53.01      3.13 o
   0  -2  10     1286.97     1290.30     51.27 o
   1  -2  10     1002.79     1002.05     35.27 o
   2  -2  10      152.10      161.90      8.05 o
   3  -2  10        3.67        8.91      3.67 o
   4  -2  10       94.11       84.41      6.20 o
   5  -2  10      120.22      126.99      8.45 o
  -8  -1  10        0.45        7.60      5.35 o
  -7  -1  10        0.04       -0.26      3.17 o
  -6  -1  10      696.00      690.92     26.66 o
  -5  -1  10      336.54      289.08     15.93 o
  -4  -1  10      139.30      126.92      6.43 o
  -3  -1  10       69.49       51.87      5.23 o
  -2  -1  10      728.80      716.14     22.10 o
  -1  -1  10      143.52      130.84      9.72 o
   0  -1  10      103.02      111.28      5.80 o
   1  -1  10      254.54      284.11     11.78 o
   2  -1  10      338.26      351.47     15.03 o
   3  -1  10      191.84      224.41     10.25 o
   4  -1  10        0.79        1.61      4.52 o
   5  -1  10       18.24       25.14      6.41 o
  -8   0  10      152.39      158.53     14.60 o
  -7   0  10        9.95       12.80      3.53 o
  -6   0  10      466.47      490.51     19.40 o
  -5   0  10       77.48       65.92      5.50 o
  -4   0  10      490.30      487.09     19.28 o
  -3   0  10       15.86       20.89      5.82 o
  -2   0  10      128.17      128.24      3.99 o
  -1   0  10       74.40       73.22      5.31 o
   0   0  10      773.80      789.36     29.34 o
   1   0  10       16.02       21.65      5.18 o
   2   0  10       91.82       66.94      6.20 o
   3   0  10      157.94      179.17      9.57 o
   4   0  10       61.44       78.74      7.48 o
  -8   1  10      382.09      373.70     18.42 o
  -7   1  10       80.90       84.95      6.78 o
  -6   1  10       15.64       32.81      5.23 o
  -5   1  10        0.16       -3.15      3.15 o
  -4   1  10      882.80      892.95     22.03 o
  -3   1  10      449.36      435.92     28.32 o
  -2   1  10      133.95      111.73      3.95 o
  -1   1  10       48.43       40.75      5.23 o
   0   1  10      451.39      452.04     17.25 o
   1   1  10      160.58      192.93      9.40 o
   2   1  10        0.82        5.43      3.54 o
   3   1  10       26.59       21.42      4.21 o
   4   1  10       17.80       10.65      4.06 o
  -8   2  10       34.31       33.72      4.37 o
  -7   2  10       56.29       55.16      5.04 o
  -6   2  10      412.98      437.02     17.64 o
  -5   2  10      189.42      171.97     13.51 o
  -4   2  10      486.25      433.69     11.64 o
  -3   2  10      491.33      450.12     12.27 o
  -2   2  10      331.87      337.74     14.25 o
  -1   2  10      156.16      158.27      8.15 o
   0   2  10      110.69       82.09      5.58 o
   1   2  10       70.49       78.47      6.56 o
   2   2  10      245.93      225.91     12.76 o
   3   2  10       47.22       48.83      5.33 o
  -8   3  10      129.47      128.98      8.12 o
  -7   3  10        1.89       -0.27      4.66 o
  -6   3  10      107.99       90.37     10.28 o
  -5   3  10      186.91      175.40     10.72 o
  -4   3  10       84.72       89.70      4.92 o
  -3   3  10        0.55        0.68      2.17 o
  -2   3  10      236.27      209.51      9.79 o
  -1   3  10      405.95      429.85     17.64 o
   0   3  10        9.86       10.89      3.70 o
   1   3  10        4.78        5.40      3.43 o
   2   3  10       80.84       64.52      6.67 o
  -7   4  10      194.77      206.62     11.07 o
  -6   4  10        5.02        2.34      2.62 o
  -5   4  10       31.34       31.53      4.75 o
  -4   4  10      288.84      257.61      8.27 o
  -3   4  10      204.33      202.46      6.73 o
  -2   4  10       52.78       32.94      5.31 o
  -1   4  10      106.44      104.38      7.36 o
   0   4  10       83.36       62.85      5.85 o
   1   4  10       30.87       34.58      4.50 o
  -6   5  10      113.63      123.49      5.84 o
  -5   5  10       78.71       63.70      4.02 o
  -4   5  10      242.93      191.68     13.27 o
  -3   5  10      175.22      200.68     11.47 o
  -2   5  10       27.42       31.00      5.23 o
  -1   5  10        8.63       10.77      3.89 o
   0   5  10       31.65       26.44      4.35 o
  -5   6  10       21.98       31.74      3.57 o
  -4   6  10        5.49        3.91      5.06 o
  -3   6  10        5.98        8.25      3.36 o
  -2   6  10       68.82       50.84      5.16 o
   1 -13  11        8.33        2.64      3.44 o
   2 -13  11        1.23        5.34      3.11 o
   3 -13  11        5.25        0.69      4.32 o
  -1 -12  11       45.95       41.00      4.61 o
   0 -12  11       66.22       58.25      4.94 o
   1 -12  11        2.16        2.91      5.06 o
   2 -12  11       59.25       59.75      5.05 o
   3 -12  11       11.79       11.40      3.17 o
   4 -12  11        8.34       11.08      2.80 o
  -2 -11  11      223.21      195.26     10.91 o
  -1 -11  11      243.98      244.68     13.17 o
   0 -11  11       17.80       13.09      4.89 o
   1 -11  11       24.33       26.98      3.52 o
   2 -11  11        4.24        4.73      2.99 o
   3 -11  11       83.20       93.19      5.78 o
   4 -11  11        3.11        0.94      2.63 o
   5 -11  11       15.93       22.07      2.84 o
  -3 -10  11       14.76       14.99      3.95 o
  -2 -10  11       60.30       58.19      5.04 o
  -1 -10  11       46.27       51.33      4.40 o
   0 -10  11      111.44       91.78      9.49 o
   1 -10  11       23.37       20.14      1.67 o
   2 -10  11       10.05       11.91      2.67 o
   3 -10  11       52.08       64.44      5.23 o
   4 -10  11        3.21        1.73      1.38 o
   5 -10  11        2.41        3.95      2.97 o
  -4  -9  11       97.35       91.25     17.23 o
  -3  -9  11      138.62      160.74     10.40 o
  -2  -9  11        1.04       -0.21      5.26 o
  -1  -9  11       68.59       60.12      3.05 o
   0  -9  11      391.14      371.78     30.72 o
   1  -9  11      429.10      459.73     36.26 o
   2  -9  11       18.02       16.80      1.82 o
   3  -9  11        0.79        9.51      3.96 o
   4  -9  11       45.05       49.76      2.95 o
   5  -9  11      141.50      140.72      5.82 o
   6  -9  11        0.46       -3.06      3.06 o
  -5  -8  11       57.12       62.59      4.50 o
  -4  -8  11       82.33       68.63      3.84 o
  -3  -8  11       85.52       88.93      6.41 o
  -2  -8  11      361.10      349.60     18.93 o
  -1  -8  11       40.42       41.15      1.75 o
   0  -8  11       69.46       64.27      2.38 o
   1  -8  11      524.40      574.08     39.83 o
   2  -8  11       59.68       59.52     12.30 o
   3  -8  11      137.65      116.57     24.04 o
   4  -8  11       26.26       35.31      4.07 o
   5  -8  11       77.37       92.49      6.00 o
   6  -8  11        9.91       12.27      2.40 o
  -6  -7  11      102.33       83.49      4.38 o
  -5  -7  11      106.65      119.10     10.77 o
  -4  -7  11       64.33       72.08      3.26 o
  -3  -7  11        7.40        7.23      1.53 o
  -2  -7  11      180.29      178.97      9.51 o
  -1  -7  11      720.03      730.95     34.73 o
   0  -7  11        9.13        8.82      2.17 o
   1  -7  11       55.26       66.57      2.92 o
   2  -7  11       24.63       25.44      3.68 o
   3  -7  11      710.40      712.20     88.03 o
   4  -7  11        1.81        3.69      2.89 o
   5  -7  11        0.53        3.37      4.55 o
   6  -7  11        9.34        6.89      3.28 o
  -6  -6  11       56.73       35.92      4.01 o
  -5  -6  11       30.83       29.41      3.41 o
  -4  -6  11       88.25       91.07      3.97 o
  -3  -6  11      194.28      178.05      9.66 o
  -2  -6  11       31.91       25.75      1.54 o
  -1  -6  11       26.42       35.08      4.04 o
   0  -6  11      120.60      126.21     16.08 o
   1  -6  11      264.59      232.68     25.28 o
   2  -6  11        8.06        7.09      7.92 o
   3  -6  11      216.04      285.90     12.18 o
   4  -6  11        7.81        9.67      3.21 o
   5  -6  11      195.55      178.73     10.82 o
   6  -6  11        0.02       -0.29      3.53 o
  -6  -5  11        1.98       -2.97      3.18 o
  -5  -5  11       59.94       52.74      3.74 o
  -4  -5  11      191.59      176.06      8.14 o
  -3  -5  11      805.01      751.69     25.18 o
  -2  -5  11        4.45        2.70      1.66 o
  -1  -5  11        2.95        6.26      1.75 o
   0  -5  11       44.50       43.76      5.35 o
   1  -5  11     1489.33     1584.35    160.52 o
   2  -5  11        0.43       -2.05      3.32 o
   3  -5  11       75.90       63.21      5.02 o
   4  -5  11        8.05       12.27      3.62 o
   5  -5  11      108.11      115.91      8.14 o
   6  -5  11       63.75       86.93      7.21 o
  -7  -4  11        1.19        5.51      2.60 o
  -6  -4  11      141.65      138.23      7.13 o
  -5  -4  11      604.12      594.09     15.40 o
  -4  -4  11       55.40       39.89      2.03 o
  -3  -4  11      481.41      455.58     35.06 o
  -2  -4  11       18.09       32.92      5.19 o
  -1  -4  11     1086.50     1088.64     54.66 o
   0  -4  11       36.40       32.66      2.40 o
   1  -4  11      138.98      168.65      8.03 o
   2  -4  11       46.85       54.14      4.55 o
   3  -4  11      444.71      509.73     20.62 o
   4  -4  11       23.01       20.11      5.36 o
   5  -4  11       56.63       70.01      6.19 o
  -7  -3  11       53.66       49.25      3.21 o
  -6  -3  11       56.07       57.73      7.79 o
  -5  -3  11      733.64      777.57     28.43 o
  -4  -3  11      210.30      192.45      5.53 o
  -3  -3  11      577.62      578.79     21.29 o
  -2  -3  11       79.94       81.65      4.77 o
  -1  -3  11      700.46      765.31     27.63 o
   0  -3  11       49.26       54.94      5.25 o
   1  -3  11      133.45      119.47      6.68 o
   2  -3  11        8.97        3.73      3.38 o
   3  -3  11      408.73      465.04     19.46 o
   4  -3  11        0.32       10.57      5.74 o
   5  -3  11       11.88       14.27      5.00 o
  -7  -2  11      590.60      610.78     19.75 o
  -6  -2  11        0.04        6.00      3.41 o
  -5  -2  11        2.29        5.74      3.26 o
  -4  -2  11       83.73       84.42      5.33 o
  -3  -2  11     1305.53     1418.64     47.30 o
  -2  -2  11       42.35       28.61      3.53 o
  -1  -2  11      103.67      112.84      6.07 o
   0  -2  11       63.44       49.46      9.94 o
   1  -2  11      472.89      508.50     18.94 o
   2  -2  11        0.95        7.73      5.00 o
   3  -2  11        0.46        4.37      3.92 o
   4  -2  11        0.86       -1.99      3.94 o
  -7  -1  11       88.25       85.78      6.24 o
  -6  -1  11       81.41      104.30      6.53 o
  -5  -1  11      414.95      394.44     16.59 o
  -4  -1  11      124.54       96.77      6.50 o
  -3  -1  11      806.60      800.80     28.75 o
  -2  -1  11        2.32        7.03      2.54 o
  -1  -1  11     1601.09     1646.50     94.63 o
   0  -1  11      175.01      170.78      8.53 o
   1  -1  11      199.41      200.94      9.70 o
   2  -1  11        0.05        9.53      3.57 o
   3  -1  11      179.24      180.44     10.76 o
   4  -1  11        1.38        4.35      3.92 o
  -7   0  11       23.40       26.06      5.54 o
  -6   0  11       46.46       59.19      5.72 o
  -5   0  11      676.74      693.14     26.63 o
  -4   0  11       14.46       13.89      3.84 o
  -3   0  11      126.69      130.88     17.03 o
  -2   0  11       21.43       19.40      1.68 o
  -1   0  11     1114.39     1087.05     79.35 o
   0   0  11      198.85      186.25      9.23 o
   1   0  11       33.88       36.18      4.26 o
   2   0  11        3.45        3.00      3.79 o
   3   0  11       80.36       88.54      7.64 o
  -7   1  11      256.39      266.65     14.04 o
  -6   1  11       27.10       23.14      3.84 o
  -5   1  11      155.05      159.92      8.61 o
  -4   1  11        1.38        0.03      1.45 o
  -3   1  11      460.17      446.16     28.77 o
  -2   1  11       63.14       56.10      7.56 o
  -1   1  11      103.10       91.03      5.72 o
   0   1  11        7.08       -0.20      5.00 o
   1   1  11      369.17      383.14     20.19 o
   2   1  11        4.80       -1.43      3.79 o
   3   1  11        2.14        4.31      3.79 o
  -7   2  11      146.87      150.71      9.10 o
  -6   2  11       86.08      100.68      7.22 o
  -5   2  11       91.40      106.19      9.49 o
  -4   2  11       14.86        9.55      2.28 o
  -3   2  11      426.22      431.11     17.70 o
  -2   2  11        8.99        6.24      2.12 o
  -1   2  11       41.30       41.76      4.34 o
   0   2  11        2.11       -1.35      3.36 o
   1   2  11      197.45      175.08     10.77 o
   2   2  11       72.35       77.91      6.53 o
  -7   3  11       10.12        2.92      3.51 o
  -6   3  11       82.44       72.53      3.88 o
  -5   3  11      453.22      465.39     26.41 o
  -4   3  11       11.07       12.02      3.70 o
  -3   3  11       10.84        6.33      1.74 o
  -2   3  11        3.78       -3.60      3.60 o
  -1   3  11      201.25      209.51     12.64 o
   0   3  11       59.29       62.69      5.96 o
   1   3  11       33.23       29.06      5.43 o
  -6   4  11        7.90        7.10      2.16 o
  -5   4  11      151.13      132.50      5.91 o
  -4   4  11       21.03       21.73      2.99 o
  -3   4  11       73.08       79.72      4.50 o
  -2   4  11       30.26       22.56      4.11 o
  -1   4  11       74.42       56.49      5.25 o
  -4   5  11       11.02        3.24      3.33 o
  -3   5  11       90.90       82.09     12.96 o
   0 -12  12        0.33       -1.32      3.42 o
   1 -12  12      103.87       92.85      6.71 o
   2 -12  12        0.79        7.62      4.65 o
   3 -12  12        9.36        5.89      4.27 o
  -2 -11  12        6.99       18.08      5.35 o
  -1 -11  12       94.77       97.35      6.73 o
   0 -11  12      124.78       96.40      6.48 o
   1 -11  12      102.37       92.61      6.34 o
   2 -11  12       16.76       10.63      4.44 o
   3 -11  12       41.39       49.35      4.93 o
   4 -11  12        6.95        7.97      3.70 o
  -3 -10  12        7.60       -3.12      5.04 o
  -2 -10  12        0.58        1.00      3.86 o
  -1 -10  12       81.23       74.01      6.36 o
   0 -10  12      251.58      223.49     12.35 o
   1 -10  12      140.63      132.50      8.24 o
   2 -10  12       13.48       23.84      3.47 o
   3 -10  12      152.49      176.32      9.51 o
   4 -10  12       40.70       43.12      4.22 o
  -4  -9  12        0.59       -0.73      1.90 o
  -3  -9  12       28.14       32.76      4.84 o
  -2  -9  12       33.60       28.73      7.91 o
  -1  -9  12        3.84        4.49      4.73 o
   0  -9  12        2.20        3.29      4.54 o
   1  -9  12       70.87       94.24      3.93 o
   2  -9  12       87.66       82.39      7.04 o
   3  -9  12       49.38       56.27     11.16 o
   4  -9  12       19.69       26.40      2.75 o
   5  -9  12       85.23       76.15      3.88 o
  -4  -8  12       55.84       41.10      7.12 o
  -3  -8  12      311.39      298.85     19.73 o
  -2  -8  12      194.11      198.43      9.78 o
  -1  -8  12        4.87        1.72      1.57 o
   0  -8  12       12.16        9.99      1.81 o
   1  -8  12      398.50      416.93     39.51 o
   2  -8  12      254.78      223.01     38.80 o
   3  -8  12        1.59        4.65      2.88 o
   4  -8  12        0.01        5.97      2.88 o
   5  -8  12       93.73       96.05      6.67 o
  -5  -7  12      539.38      558.70     31.82 o
  -4  -7  12      301.35      306.48     10.68 o
  -3  -7  12       98.30       79.64      4.45 o
  -2  -7  12       48.77       43.41      3.40 o
  -1  -7  12      464.91      454.11     59.30 o
   0  -7  12      272.86      238.99     34.50 o
   1  -7  12       59.78       56.08     13.31 o
   2  -7  12       16.93       23.06      3.25 o
   3  -7  12      198.06      228.51     10.45 o
   4  -7  12       45.25       35.21      5.07 o
   5  -7  12        3.00        2.26      3.47 o
  -5  -6  12      176.16      162.55      8.16 o
  -4  -6  12       69.92       70.77      3.62 o
  -3  -6  12      248.28      307.90     11.71 o
  -2  -6  12      104.84       91.99     15.06 o
  -1  -6  12      549.08      558.10     86.82 o
   0  -6  12      146.38      128.74     13.93 o
   1  -6  12      157.59      163.72      7.58 o
   2  -6  12       14.57        9.04      4.35 o
   3  -6  12      131.19      158.95      8.47 o
   4  -6  12       87.67       84.99      6.09 o
   5  -6  12       32.32       41.10      6.03 o
  -6  -5  12       50.19       47.12      6.34 o
  -5  -5  12        0.50        6.29      2.60 o
  -4  -5  12        3.59       -0.52      2.95 o
  -3  -5  12      534.54      558.02     47.32 o
  -2  -5  12      192.31      194.03      9.77 o
  -1  -5  12        0.16       -0.25      4.03 o
   0  -5  12       39.07       48.69      4.10 o
   1  -5  12      311.15      350.39     14.55 o
   2  -5  12      205.57      205.31      9.68 o
   3  -5  12       19.32       18.61      3.94 o
   4  -5  12        8.73       13.80      5.20 o
   5  -5  12       61.81       64.30      6.06 o
  -6  -4  12        4.35        4.20      3.47 o
  -5  -4  12      220.91      245.99     12.71 o
  -4  -4  12      167.84      142.18      7.59 o
  -3  -4  12      451.78      466.28     17.72 o
  -2  -4  12      211.46      195.19      8.89 o
  -1  -4  12      284.87      301.65     12.45 o
   0  -4  12      187.50      176.26      8.64 o
   1  -4  12      231.54      255.61     11.33 o
   2  -4  12      282.72      300.53     13.59 o
   3  -4  12       60.51       67.68      5.53 o
   4  -4  12       30.68       19.49      5.66 o
  -6  -3  12        5.48        5.17      4.71 o
  -5  -3  12      366.22      411.34     20.02 o
  -4  -3  12      237.91      245.16     10.91 o
  -3  -3  12        1.15       10.65      5.03 o
  -2  -3  12        8.92       13.49      3.21 o
  -1  -3  12      551.72      614.45     23.54 o
   0  -3  12      267.10      259.52     11.54 o
   1  -3  12       94.63       96.80      6.15 o
   2  -3  12       21.02       29.09      5.55 o
   3  -3  12        8.94        8.57      4.20 o
   4  -3  12       62.89       68.37      7.27 o
  -7  -2  12       67.09       88.75      7.12 o
  -6  -2  12       63.07       62.70      5.95 o
  -5  -2  12       82.50       88.51      5.83 o
  -4  -2  12      153.00      173.02      8.58 o
  -3  -2  12      505.30      499.68     20.73 o
  -2  -2  12      258.34      266.30     11.25 o
  -1  -2  12      146.66      140.44      7.57 o
   0  -2  12       81.22       81.26      6.31 o
   1  -2  12      500.16      466.30     19.72 o
   2  -2  12       77.67       71.34      5.82 o
   3  -2  12        1.68        0.46      5.23 o
  -7  -1  12       93.27       93.53      7.93 o
  -6  -1  12      135.20      116.11      8.68 o
  -5  -1  12      167.07      161.49      9.14 o
  -4  -1  12        0.53       -3.29      4.83 o
  -3  -1  12      321.21      316.02     14.29 o
  -2  -1  12      444.96      477.66     19.29 o
  -1  -1  12        8.07       12.65      3.56 o
   0  -1  12      136.75      128.58      7.82 o
   1  -1  12       79.80       59.94      5.48 o
   2  -1  12      266.17      276.88     15.38 o
   3  -1  12       14.72       15.76      4.05 o
  -6   0  12        6.77       14.28      3.69 o
  -5   0  12      212.20      211.79     11.03 o
  -4   0  12      227.12      220.66     12.24 o
  -3   0  12       32.13       29.62      3.95 o
  -2   0  12      204.10      205.05     10.53 o
  -1   0  12      193.19      189.76      9.81 o
   0   0  12      335.08      399.35     20.13 o
   1   0  12       39.34       31.46      4.34 o
   2   0  12       98.59      106.47      8.13 o
  -6   1  12       49.98       45.00      4.59 o
  -5   1  12       82.11       41.98      6.19 o
  -4   1  12      143.78      142.71      9.65 o
  -3   1  12      135.89      132.70      8.81 o
  -2   1  12       93.94       90.66      7.72 o
  -1   1  12       50.59       43.36      4.74 o
   0   1  12      193.69      237.36     13.24 o
   1   1  12        6.13        4.18      3.50 o
  -6   2  12      268.80      282.89     15.58 o
  -5   2  12       12.77        6.59      3.83 o
  -4   2  12        1.26       -0.53      3.57 o
  -3   2  12      123.89      116.42      7.91 o
  -2   2  12      262.80      266.93     15.47 o
  -1   2  12        1.25       -5.05      5.05 o
   0   2  12       10.91       13.17      3.98 o
  -5   3  12       71.56       65.65      5.67 o
  -4   3  12      115.29      152.97      9.65 o
  -3   3  12       65.00       59.46      6.40 o
  -2   3  12      139.58      153.94     10.84 o
  -1   3  12       28.53       16.57      4.22 o
   0 -11  13       38.10       29.85      3.98 o
   1 -11  13        5.92        7.12      3.28 o
   2 -11  13      194.75      201.65     10.77 o
  -2 -10  13       63.80       41.78      4.87 o
  -1 -10  13       62.45       47.08      4.57 o
   0 -10  13      316.08      280.61     15.34 o
   1 -10  13        7.94        7.03      3.03 o
   2 -10  13        9.26       19.77      4.72 o
   3 -10  13        5.42        5.30      4.23 o
  -3  -9  13       36.68       27.71      2.54 o
  -2  -9  13      121.76      116.83      5.49 o
  -1  -9  13       43.20       37.70      7.78 o
   0  -9  13      297.67      349.42     12.00 o
   1  -9  13        6.67        8.59      2.17 o
   2  -9  13       19.24       12.95      2.14 o
   3  -9  13        1.52       -0.05      4.39 o
   4  -9  13       56.19       65.55      3.76 o
  -4  -8  13       38.53       41.26      5.88 o
  -3  -8  13       34.20       23.06      4.18 o
  -2  -8  13      304.51      306.80     12.69 o
  -1  -8  13       20.35       18.65      2.31 o
   0  -8  13       13.00       33.08      4.14 o
   1  -8  13       10.77       15.95      2.96 o
   2  -8  13      214.78      233.66     12.75 o
   3  -8  13       16.06       15.00      3.39 o
   4  -8  13       17.50       12.67      4.45 o
  -4  -7  13       22.57       32.57      3.56 o
  -3  -7  13      120.83      120.15      6.09 o
  -2  -7  13      338.67      345.45     30.96 o
  -1  -7  13       14.73       13.10      2.79 o
   0  -7  13       96.24       98.38      6.37 o
   1  -7  13       24.90       23.80      3.60 o
   2  -7  13      201.17      269.74     14.12 o
   3  -7  13       37.21       35.55      4.12 o
   4  -7  13       37.58       39.98      5.64 o
  -5  -6  13      138.55      131.66      5.83 o
  -4  -6  13      398.42      423.23     19.68 o
  -3  -6  13       17.71       13.14      3.19 o
  -2  -6  13        0.15        6.76      3.33 o
  -1  -6  13       27.52       28.26      3.69 o
   0  -6  13      626.15      687.88     26.91 o
   1  -6  13       60.04       51.31      4.85 o
   2  -6  13        8.65       16.71      3.75 o
   3  -6  13       15.88       19.05      4.96 o
   4  -6  13       73.56       72.48      5.73 o
  -5  -5  13       18.43       20.68      4.59 o
  -4  -5  13      138.06      155.10      8.98 o
  -3  -5  13        2.80        1.73      3.40 o
  -2  -5  13      628.84      617.10     24.86 o
  -1  -5  13      169.92      169.06      8.57 o
   0  -5  13      164.58      181.37      8.69 o
   1  -5  13        6.88        8.16      3.71 o
   2  -5  13      102.65      116.47      7.48 o
   3  -5  13        4.02        9.46      5.19 o
  -5  -4  13       11.36       11.54      3.43 o
  -4  -4  13       42.58       31.74      3.92 o
  -3  -4  13       16.19       15.24      3.72 o
  -2  -4  13      432.38      484.05     19.38 o
  -1  -4  13       33.86       19.75      3.53 o
   0  -4  13       21.47       27.02      5.05 o
   1  -4  13        0.62        0.79      3.46 o
   2  -4  13      210.38      242.65     13.46 o
   3  -4  13       29.90       33.13      5.45 o
  -5  -3  13       19.86       20.36      4.07 o
  -4  -3  13      432.21      465.97     22.96 o
  -3  -3  13       96.27       76.12      6.97 o
  -2  -3  13      103.98      105.70      6.22 o
  -1  -3  13       19.39       23.88      4.86 o
   0  -3  13      621.57      638.48     31.86 o
   1  -3  13      503.15      526.86     26.29 o
   2  -3  13      132.83      129.31      8.76 o
   3  -3  13       22.97       24.88      5.79 o
  -5  -2  13       12.77        7.75      3.57 o
  -4  -2  13      283.49      341.45     17.39 o
  -3  -2  13       23.22       13.55      5.34 o
  -2  -2  13      115.09      117.70      7.32 o
  -1  -2  13       65.67       64.54      5.44 o
   0  -2  13      139.18      143.31      9.30 o
   1  -2  13       45.76       46.77      5.10 o
   2  -2  13       14.69       24.81      4.17 o
  -5  -1  13       30.28       21.10      3.95 o
  -4  -1  13        6.20       13.38      3.53 o
  -3  -1  13        0.65       -5.39      5.39 o
  -2  -1  13      251.01      286.31     15.39 o
  -1  -1  13       34.18       27.54      4.10 o
   0  -1  13        0.20       -4.43      5.23 o
   1  -1  13        0.42        4.05      3.90 o
  -5   0  13        0.63       -0.46      3.87 o
  -4   0  13      327.74      361.17     19.19 o
  -3   0  13       33.61       32.94      4.60 o
  -2   0  13      107.88       87.48      7.28 o
  -1   0  13        6.28        3.96      3.88 o
   0   0  13       90.31      113.14      8.16 o
  -4   1  13      377.15      398.63     21.41 o
  -3   1  13       72.96       72.00      6.04 o
  -2   1  13       14.79       25.49      4.35 o
  -1   1  13        1.90       -5.36      5.36 o
  -1  -9  14        2.60       -0.40      3.53 o
   0  -9  14      255.76      262.43      9.83 o
   1  -9  14      156.30      151.29      6.12 o
  -2  -8  14      110.18      110.87      5.35 o
  -1  -8  14      119.56      115.96      7.85 o
   0  -8  14       49.20       53.19      5.54 o
   1  -8  14       83.23       93.23      6.47 o
   2  -8  14       45.99       48.70      5.10 o
  -3  -7  14        5.55        5.67      2.85 o
  -2  -7  14      120.14      117.60      7.48 o
  -1  -7  14      127.48      148.26      9.09 o
   0  -7  14       12.99        9.56      3.09 o
   1  -7  14        1.30        6.76      3.09 o
   2  -7  14      102.28      108.38      7.39 o
  -3  -6  14      139.88      134.01      8.22 o
  -2  -6  14       81.51       70.38      5.77 o
  -1  -6  14      153.45      127.91      9.13 o
   0  -6  14      114.59      134.69      8.28 o
   1  -6  14      181.34      167.10     10.06 o
   2  -6  14       23.33       37.01      5.28 o
  -4  -5  14      125.46      135.77      8.39 o
  -3  -5  14      139.18      158.09      9.22 o
  -2  -5  14       49.40       52.25      5.71 o
  -1  -5  14       12.18       11.59      3.72 o
   0  -5  14      102.48      107.21      7.96 o
   1  -5  14      149.27      145.49      9.63 o
   2  -5  14       67.48       71.53      6.94 o
  -4  -4  14        5.49        9.37      3.68 o
  -3  -4  14       72.87       74.77      5.73 o
  -2  -4  14      117.59      122.86      7.78 o
  -1  -4  14      243.26      216.40     12.70 o
   0  -4  14        0.93       -3.35      3.35 o
   1  -4  14      113.48      123.02      8.36 o
  -4  -3  14       41.23       40.49      4.87 o
  -3  -3  14       95.61      101.96      8.10 o
  -2  -3  14       13.06       14.05      5.74 o
  -1  -3  14      142.82      129.35      8.62 o
   0  -3  14       30.02       35.75      4.62 o
   1  -3  14        1.99       -5.58      5.58 o
  -4  -2  14      122.60      132.34      9.40 o
  -3  -2  14      256.91      302.43     15.52 o
  -2  -2  14        4.00        0.88      5.38 o
  -1  -2  14       14.53        9.78      5.33 o
   0  -2  14       22.28       13.69      3.95 o
  -3  -1  14      144.99      164.40      9.77 o
  -2  -1  14       15.75       25.28      5.78 o
  -1  -1  14      116.14      103.07      8.25 o
 
